# Supplementary material for: catena-Poly[[[tetraaqua(3,5-dinitro-4-oxidopyridine N-oxide-κO 1)neodymium(III)]-μ-oxalato-κ4 O 1,O 2:O 1′,O 2′] tetrahydrate]
Source: Acta Crystallogr Sect E Struct Rep Online. 2010 Oct 23;66(Pt 11):m1431–2. doi: 10.1107/S1600536810041139 (PMC3009275; doi:10.1107/S1600536810041139)
Supplement: Supplementary file 2 [file e-66-m1431-Isup2.hkl]

# 
# h,k,l, Fc-squared, Fo-squared, sigma(Fo-squared) and status flag 
# 
data_I
_shelx_title '  P-1' 
_shelx_refln_list_code          4 
_shelx_F_calc_maximum      162.37 
_exptl_crystal_F_000       570.00 
_reflns_d_resolution_high  0.7696 
 
loop_ 
 _symmetry_equiv_pos_as_xyz 
 'x, y, z' 
 '-x, -y, -z' 
 
_cell_length_a     6.7695 
_cell_length_b     9.9695 
_cell_length_c    14.6269 
_cell_angle_alpha  73.719 
_cell_angle_beta   88.137 
_cell_angle_gamma  76.693 
 
_shelx_F_squared_multiplier     1.000 
 
loop_ 
 _refln_index_h 
 _refln_index_k 
 _refln_index_l 
 _refln_F_squared_calc 
 _refln_F_squared_meas 
 _refln_F_squared_sigma 
 _refln_observed_status 
   1   0   0     6251.25     6289.07     87.49 o 
   2   0   0    18439.01    16775.52    335.81 o 
   3   0   0    15708.36    14876.38    166.56 o 
   4   0   0      323.22      364.14      9.56 o 
   5   0   0     1093.52     1101.23     21.72 o 
   6   0   0     2343.18     2412.44     41.72 o 
   7   0   0      255.50      298.95     11.40 o 
   8   0   0      185.97      188.36      9.89 o 
  -8   1   0      480.70      435.77     30.71 o 
  -7   1   0     1545.35     1530.51     31.38 o 
  -6   1   0       23.14       33.30      4.22 o 
  -5   1   0     1319.13     1272.21     40.05 o 
  -4   1   0     1900.21     1869.97     31.33 o 
  -3   1   0     2261.76     2164.65     33.89 o 
  -2   1   0     4305.08     4737.12     67.30 o 
  -1   1   0     6504.14     6232.61     86.32 o 
   1   1   0     1565.11     1621.40     23.56 o 
   2   1   0     5331.66     5496.60     62.26 o 
   3   1   0     2656.47     2748.09     32.88 o 
   4   1   0     1412.59     1549.73     20.45 o 
   5   1   0     1313.01     1464.36     26.68 o 
   6   1   0      312.70      294.78     10.09 o 
   7   1   0     1041.86     1147.97     25.21 o 
   8   1   0      604.78      590.29     17.69 o 
  -8   2   0     1658.31     1621.33     34.85 o 
  -7   2   0      839.51      833.21     21.09 o 
  -6   2   0      609.43      549.54     15.20 o 
  -5   2   0     4794.82     4876.91     74.38 o 
  -4   2   0      585.73      524.54     12.54 o 
  -3   2   0       11.99       23.93      2.47 o 
  -2   2   0     5370.07     5482.49     62.73 o 
  -1   2   0     2281.08     2400.72     28.20 o 
   0   2   0     2048.24     2160.00     42.26 o 
   1   2   0    14014.25    12202.45    243.74 o 
   2   2   0      436.92      453.28      6.98 o 
   3   2   0     3735.79     3789.16     44.52 o 
   4   2   0     3113.40     3316.85     40.27 o 
   5   2   0       47.26       40.66     11.80 o 
   6   2   0     2773.96     2846.53     47.40 o 
   7   2   0     2629.86     2630.48     46.20 o 
   8   2   0        2.43        0.74      2.91 o 
  -7   3   0       99.16      100.18      7.19 o 
  -6   3   0     1272.63     1261.83     26.54 o 
  -5   3   0      907.80      881.11     19.51 o 
  -4   3   0      392.71      383.54     10.73 o 
  -3   3   0     2720.93     2705.40     42.33 o 
  -2   3   0     4892.09     5079.35     58.66 o 
  -1   3   0      805.43      821.23     11.31 o 
   0   3   0     5289.52     5055.38     66.02 o 
   1   3   0      116.44       99.23      6.02 o 
   2   3   0     5910.40     5778.22     66.02 o 
   3   3   0     4925.35     5080.15     59.03 o 
   4   3   0     1355.13     1423.00     19.55 o 
   5   3   0      428.37      435.05      9.91 o 
   6   3   0     3727.95     3713.87     59.14 o 
   7   3   0      417.74      406.75     12.99 o 
   8   3   0     1099.38     1143.11     41.89 o 
  -7   4   0     1260.05     1243.11     28.38 o 
  -6   4   0       77.05       69.19      5.92 o 
  -5   4   0      527.60      527.56     14.57 o 
  -4   4   0     4313.80     4160.75     64.25 o 
  -3   4   0      482.15      512.93     12.28 o 
  -2   4   0     3111.77     3281.30     49.52 o 
  -1   4   0    24606.90    21406.70    425.51 o 
   0   4   0      495.69      598.29      9.24 o 
   1   4   0    16341.54    15838.22    176.78 o 
   2   4   0    17394.84    15644.00    483.75 o 
   3   4   0      883.88      990.49     14.30 o 
   4   4   0      955.99     1014.09     19.42 o 
   5   4   0     4061.63     4209.43     59.21 o 
   6   4   0      477.74      531.17     13.95 o 
   7   4   0      581.35      639.41     27.87 o 
   8   4   0     1328.85     1436.53     49.40 o 
  -7   5   0      223.46      252.73     12.04 o 
  -6   5   0      318.45      317.51     12.28 o 
  -5   5   0     1529.71     1546.96     30.99 o 
  -4   5   0      284.91      274.85      9.63 o 
  -3   5   0      968.37      967.33     19.61 o 
  -2   5   0     6734.66     6502.76     75.57 o 
  -1   5   0     4459.79     4532.46     58.20 o 
   0   5   0      566.41      572.57     12.27 o 
   1   5   0     9338.07     9623.69    109.47 o 
   2   5   0      377.08      418.11     12.03 o 
   3   5   0     2683.44     2757.21     34.42 o 
   4   5   0     2829.74     2986.96     49.01 o 
   5   5   0      822.47      810.05     13.81 o 
   6   5   0     1383.06     1423.31     43.92 o 
   7   5   0     1058.02     1083.88     39.07 o 
   8   5   0       67.84       55.84     10.95 o 
  -6   6   0     1597.70     1527.44     32.41 o 
  -5   6   0      319.76      323.67     11.86 o 
  -4   6   0      394.04      362.47     11.93 o 
  -3   6   0     2021.08     1933.53     33.97 o 
  -2   6   0      120.44      127.56      4.46 o 
  -1   6   0     1017.79     1069.02     15.99 o 
   0   6   0     6226.12     6130.50     71.64 o 
   1   6   0       69.16       78.81      3.60 o 
   2   6   0     1717.86     1703.18     28.75 o 
   3   6   0     1246.99     1246.73     18.09 o 
   4   6   0       73.97       58.20      9.06 o 
   5   6   0     1262.36     1277.29     25.53 o 
   6   6   0     1202.42     1270.78     26.36 o 
   7   6   0        2.54       10.18      6.63 o 
   8   6   0      983.26      970.16     39.64 o 
  -5   7   0      584.13      586.32     17.23 o 
  -4   7   0     2793.02     2830.38     48.73 o 
  -3   7   0      779.94      784.25     18.30 o 
  -2   7   0     1318.89     1283.34     24.70 o 
  -1   7   0     4513.21     4617.24     56.13 o 
   0   7   0      313.89      301.90      7.23 o 
   1   7   0     2893.38     2977.18     38.08 o 
   2   7   0     2265.34     2327.24     38.76 o 
   3   7   0      101.45       98.60      6.74 o 
   4   7   0     1678.91     1593.93     30.06 o 
   5   7   0     2060.51     1987.08     36.42 o 
   6   7   0      122.21      119.94      7.27 o 
   7   7   0      705.69      742.87     32.85 o 
   8   7   0      747.32      772.66     36.34 o 
  -5   8   0     1031.10     1059.61     25.63 o 
  -4   8   0       85.56       82.82      6.65 o 
  -3   8   0      505.61      500.75     14.47 o 
  -2   8   0     3968.68     3885.20    120.38 o 
  -1   8   0       88.99       94.58      6.14 o 
   0   8   0     2990.90     3136.97     40.48 o 
   1   8   0     4868.53     4809.16     72.85 o 
   2   8   0       45.51       59.38      4.77 o 
   3   8   0     2092.52     2169.62     38.19 o 
   4   8   0     2813.41     2766.19     49.87 o 
   5   8   0        7.57        4.06     11.55 o 
   6   8   0     1837.08     1857.99     36.67 o 
   7   8   0     1420.43     1481.53     50.97 o 
  -4   9   0      426.29      437.85     16.58 o 
  -3   9   0     1667.88     1677.63     33.15 o 
  -2   9   0      105.36      110.57      9.30 o 
  -1   9   0     1560.76     1592.92     24.17 o 
   0   9   0     1855.47     1907.95     34.09 o 
   1   9   0        8.52       11.56      2.99 o 
   2   9   0     1495.71     1561.63     29.78 o 
   3   9   0     1761.09     1710.30     32.51 o 
   4   9   0      298.20      257.64     21.14 o 
   5   9   0     1003.89      990.43     23.76 o 
   6   9   0     1219.83     1166.70     27.75 o 
   7   9   0       26.83       17.72      5.03 o 
  -3  10   0      180.60      179.87     13.79 o 
   0  10   0      109.22      111.63      9.01 o 
   1  10   0      982.19      975.29     30.19 o 
   2  10   0     1288.81     1303.59     37.44 o 
   3  10   0        0.22       -3.46      2.47 o 
   4  10   0     1343.30     1280.10     37.92 o 
   5  10   0     1067.82     1061.96     34.02 o 
   6  10   0       10.17       11.59      5.60 o 
   0  11   0     1219.61     1246.17     37.00 o 
   1  11   0     1907.85     1946.66     51.50 o 
   2  11   0       72.46       59.43      7.51 o 
   3  11   0      870.65      845.31     29.42 o 
   4  11   0     1132.29     1091.07     35.39 o 
   5  11   0       51.87       36.82      7.58 o 
   1  12   0       11.20        9.21      5.05 o 
   2  12   0      629.03      657.17     26.16 o 
   3  12   0      808.22      823.41     30.45 o 
   4  12   0       15.34        8.79      5.75 o 
  -3 -12   1     1272.20     1321.46     41.82 o 
  -2 -12   1       72.58       68.29      8.99 o 
  -1 -12   1      667.84      726.34     28.12 o 
  -5 -11   1      462.87      420.91     20.89 o 
  -4 -11   1     1640.57     1648.20     47.40 o 
  -3 -11   1       39.93       24.55      6.21 o 
  -2 -11   1      670.52      733.30     26.93 o 
  -1 -11   1     1719.56     1791.89     48.94 o 
   0 -11   1       18.59        7.67      3.97 o 
  -6 -10   1      698.55      692.30     26.84 o 
  -5 -10   1     1151.00     1127.36     35.74 o 
  -4 -10   1       25.19       16.02      5.18 o 
  -3 -10   1     1155.71     1078.66     33.45 o 
  -2 -10   1      928.21      916.46     29.79 o 
  -1 -10   1       14.79       13.22      4.52 o 
   0 -10   1     1527.89     1535.14     41.80 o 
   3 -10   1      831.60      950.37     33.69 o 
  -7  -9   1      313.66      344.36     17.83 o 
  -6  -9   1      968.96      986.82     32.28 o 
  -5  -9   1      189.27      173.37     11.99 o 
  -4  -9   1     1094.89     1110.70     33.43 o 
  -2  -9   1      287.12      296.64     14.23 o 
  -1  -9   1     2109.28     2077.24     51.32 o 
   0  -9   1     2513.52     2624.62     61.48 o 
   1  -9   1       96.94       97.67      5.88 o 
   2  -9   1     1650.12     1673.03     45.55 o 
   3  -9   1     1118.13     1181.61     37.04 o 
   4  -9   1      106.20      105.26     11.48 o 
  -7  -8   1     1146.09     1097.30     41.62 o 
  -6  -8   1        2.75       -2.22      2.91 o 
  -5  -8   1      891.19      891.37     50.04 o 
  -4  -8   1     1678.31     1622.77     40.76 o 
  -3  -8   1       33.82       35.87      4.18 o 
  -2  -8   1     2193.88     2278.48     38.84 o 
  -1  -8   1     5112.92     5047.20     66.60 o 
   0  -8   1       15.48       11.30      2.13 o 
   1  -8   1     2115.55     2212.72     30.54 o 
   2  -8   1     3029.00     3047.49     50.14 o 
   3  -8   1       54.28       49.39      5.06 o 
   4  -8   1     1075.46     1104.50     25.12 o 
   5  -8   1      784.13      791.98     60.99 o 
  -7  -7   1        4.16       16.31      7.16 o 
  -6  -7   1     1416.19     1424.59     38.35 o 
  -5  -7   1     2400.92     2368.77     41.82 o 
  -4  -7   1       60.09       69.36      7.00 o 
  -3  -7   1     1454.37     1403.15     26.57 o 
  -2  -7   1     4976.79     4982.48     81.79 o 
  -1  -7   1       15.91       26.72      4.81 o 
   0  -7   1     1925.01     1887.70     25.96 o 
   1  -7   1     3423.39     3394.70     42.75 o 
   2  -7   1      254.72      269.26     11.12 o 
   3  -7   1     2368.33     2360.14     40.87 o 
   4  -7   1     1239.43     1175.29     25.36 o 
   5  -7   1        0.45       -1.25      2.84 o 
  -8  -6   1      103.52      101.74     13.55 o 
  -7  -6   1      758.73      770.63     32.24 o 
  -6  -6   1     1159.02     1154.13     38.79 o 
  -5  -6   1       19.09       14.65      3.25 o 
  -4  -6   1     1324.10     1373.07     46.80 o 
  -3  -6   1     1213.78     1235.49     18.31 o 
  -2  -6   1     1024.74     1081.81     16.55 o 
  -1  -6   1     3809.41     4163.63     50.62 o 
   0  -6   1     2818.34     2870.49     36.03 o 
   1  -6   1        0.32        1.56      2.00 o 
   2  -6   1     2344.80     2326.19     30.55 o 
   3  -6   1      718.40      683.31     16.18 o 
   4  -6   1      482.18      469.85     13.66 o 
   5  -6   1     2082.10     2070.70     38.81 o 
   6  -6   1      377.56      386.77     14.10 o 
  -8  -5   1      944.78      962.78     39.05 o 
  -7  -5   1     1116.48     1168.21     41.01 o 
  -6  -5   1       10.15       12.25      5.95 o 
  -5  -5   1     2913.05     2925.33     38.03 o 
  -4  -5   1     3379.23     3307.87     49.19 o 
  -3  -5   1       83.41       79.03      4.06 o 
  -2  -5   1     1574.07     1549.65     39.13 o 
  -1  -5   1     2607.46     2668.11     33.43 o 
   0  -5   1      158.85      195.14      5.71 o 
   1  -5   1     3843.62     3773.65     45.39 o 
   2  -5   1     7145.06     6970.78     80.91 o 
   3  -5   1       51.04       40.01      3.77 o 
   4  -5   1     2267.14     2261.35     65.48 o 
   5  -5   1     1664.14     1556.38     30.63 o 
   6  -5   1      149.96      155.66      8.79 o 
  -8  -4   1     1176.45     1218.45     44.51 o 
  -7  -4   1       13.23       19.00      3.62 o 
  -6  -4   1     2999.50     3135.72     51.64 o 
  -5  -4   1     6249.32     6027.89     71.82 o 
  -4  -4   1      227.02      255.43      6.10 o 
  -3  -4   1     8282.24     8490.54     96.97 o 
  -2  -4   1     9258.75     9223.81    137.80 o 
  -1  -4   1     4310.65     4605.72     54.13 o 
   0  -4   1     8901.72     8580.60     97.12 o 
   1  -4   1     2918.37     2919.79     35.28 o 
   2  -4   1      513.92      577.58      9.60 o 
   3  -4   1      858.94      825.03     18.64 o 
   4  -4   1     1634.07     1604.27     29.29 o 
   5  -4   1      124.36      121.97     12.56 o 
   6  -4   1     1326.93     1272.55     27.29 o 
   7  -4   1      730.11      715.66     20.12 o 
  -8  -3   1       19.04       13.29      4.32 o 
  -7  -3   1      737.11      769.37     24.60 o 
  -6  -3   1     2926.30     2980.49     49.23 o 
  -5  -3   1       26.17       39.87      2.66 o 
  -4  -3   1     5707.71     5832.72     68.27 o 
  -3  -3   1    15676.97    15398.10    172.16 o 
  -2  -3   1        1.84        0.50      0.89 o 
  -1  -3   1     9634.05     9185.52    207.42 o 
   0  -3   1     3121.86     2971.77     34.94 o 
   1  -3   1     2980.32     3197.93     37.71 o 
   2  -3   1     6004.43     5997.20     68.95 o 
   3  -3   1     3865.32     3731.98    118.85 o 
   4  -3   1      197.64      209.41     10.84 o 
   5  -3   1     2880.32     2774.31     46.24 o 
   6  -3   1      947.38      888.80     20.95 o 
   7  -3   1       84.07       91.81      6.99 o 
  -8  -2   1      670.83      683.49     19.20 o 
  -7  -2   1     1553.36     1517.66     30.57 o 
  -6  -2   1      132.17      130.40      6.61 o 
  -5  -2   1      981.17     1007.21     27.46 o 
  -4  -2   1     2039.50     2169.54     27.69 o 
  -3  -2   1       36.16       46.93      2.23 o 
  -2  -2   1     2679.33     2652.81     36.04 o 
  -1  -2   1      209.08      213.53      5.22 o 
   0  -2   1     3351.82     3328.72     38.32 o 
   1  -2   1     2390.04     2187.71     26.03 o 
   2  -2   1     1992.20     2018.90     37.76 o 
   3  -2   1      909.61      998.70     25.45 o 
   4  -2   1     2828.48     2763.38     43.97 o 
   5  -2   1      225.06      192.80      7.85 o 
   6  -2   1      156.15      162.33      7.82 o 
   7  -2   1      755.11      738.70     19.55 o 
   8  -2   1      242.43      242.72     12.38 o 
  -8  -1   1      614.53      621.03     18.35 o 
  -7  -1   1       10.19        9.12      3.18 o 
  -6  -1   1     1509.27     1583.23     30.02 o 
  -5  -1   1     1309.52     1389.66     25.73 o 
  -4  -1   1        7.74       14.08      1.43 o 
  -3  -1   1    10826.91    10652.42    119.64 o 
  -2  -1   1    21338.54    18625.41    211.32 o 
  -1  -1   1        9.50        8.39      1.00 o 
   0  -1   1    10690.21     8683.90    121.13 o 
   1  -1   1    13883.51    12543.40    226.55 o 
   2  -1   1     2837.53     2951.85     34.67 o 
   3  -1   1    21742.46    19246.38    214.84 o 
   4  -1   1     5227.21     5164.30     76.01 o 
   5  -1   1      937.54      931.68     19.53 o 
   6  -1   1     3117.43     3003.28     72.14 o 
   7  -1   1      164.50      168.82      8.62 o 
   8  -1   1      437.17      396.43     14.60 o 
  -8   0   1       58.90       68.62      6.67 o 
  -7   0   1     1505.32     1497.33     32.42 o 
  -6   0   1     2322.64     2253.65     41.56 o 
  -5   0   1      196.38      184.56      7.26 o 
  -4   0   1     4740.97     4715.86     69.81 o 
  -3   0   1     9099.45     8794.45     99.34 o 
  -2   0   1    26363.56    21960.92    306.71 o 
  -1   0   1    10575.87     9713.29    150.22 o 
   1   0   1       90.12       80.17      2.51 o 
   2   0   1      680.18      841.28     11.15 o 
   3   0   1     6080.09     6161.91     99.76 o 
   4   0   1      143.53      168.14      9.82 o 
   5   0   1     3387.32     3604.86     56.24 o 
   6   0   1     2257.15     2248.45     39.37 o 
   7   0   1      374.05      385.99     13.00 o 
   8   0   1     1350.78     1253.55     28.47 o 
  -8   1   1      751.69      757.87     21.15 o 
  -7   1   1     1071.43     1041.90     24.07 o 
  -6   1   1       39.45       43.09      4.52 o 
  -5   1   1     2836.40     2942.04     47.68 o 
  -4   1   1     9341.42     9310.03    132.17 o 
  -3   1   1      762.58      864.49     16.12 o 
  -2   1   1    19625.24    17067.12    448.24 o 
  -1   1   1     5908.95     5791.03    103.73 o 
   0   1   1     4813.53     4432.77     89.31 o 
   1   1   1    13829.97    11797.21    165.73 o 
   2   1   1      616.10      555.32      7.84 o 
   3   1   1     1451.91     1610.98     20.38 o 
   4   1   1     8293.74     8195.38    114.00 o 
   5   1   1      792.21      764.15     16.50 o 
   6   1   1      845.07      813.18     18.58 o 
   7   1   1     2597.46     2441.66     43.59 o 
   8   1   1       72.51       69.86      6.49 o 
  -8   2   1      614.67      651.56     19.85 o 
  -7   2   1       53.12       49.06      5.54 o 
  -6   2   1      719.13      680.83     17.42 o 
  -5   2   1     2712.28     2594.57     43.36 o 
  -4   2   1      198.02      235.55      7.84 o 
  -3   2   1     2079.66     2001.20     32.18 o 
  -2   2   1     4755.03     4557.77     65.42 o 
  -1   2   1      106.50      117.86      5.93 o 
   0   2   1     5128.71     5115.02     57.77 o 
   1   2   1     2474.26     2590.53     37.45 o 
   2   2   1       39.30       52.49      1.89 o 
   3   2   1     3417.69     3667.46     43.16 o 
   4   2   1     2144.20     2190.47     27.74 o 
   5   2   1     1033.67     1113.96     21.45 o 
   6   2   1     4120.74     4193.85     65.67 o 
   7   2   1      656.68      672.13     17.62 o 
   8   2   1      222.66      226.92     11.56 o 
  -7   3   1     1359.15     1307.35     28.87 o 
  -6   3   1      679.73      668.42     17.57 o 
  -5   3   1       67.29       59.97      4.87 o 
  -4   3   1     3989.89     3975.76    101.86 o 
  -3   3   1      897.83      951.15     18.10 o 
  -2   3   1      963.98      979.55     13.34 o 
  -1   3   1     9319.39     8606.78     96.75 o 
   0   3   1      448.49      450.95      6.84 o 
   1   3   1      559.46      590.99      8.63 o 
   2   3   1     6625.56     6343.24     91.04 o 
   3   3   1     4973.15     5159.63     79.23 o 
   4   3   1      660.88      663.74     10.76 o 
   5   3   1     5917.41     5942.88     70.32 o 
   6   3   1      382.79      394.92     11.67 o 
   7   3   1      747.95      738.71     18.43 o 
   8   3   1     1236.21     1291.21     45.17 o 
  -7   4   1      892.44      865.00     23.41 o 
  -6   4   1      207.16      195.13      9.32 o 
  -5   4   1     3019.18     2919.81     48.94 o 
  -4   4   1     3469.96     3375.61     71.58 o 
  -3   4   1     2761.73     2805.69     47.74 o 
  -2   4   1     7558.07     7255.58     83.10 o 
  -1   4   1     1292.67     1335.29     21.25 o 
   0   4   1    10970.95    10423.39    117.06 o 
   1   4   1      806.11      784.42     11.49 o 
   2   4   1     8183.67     7827.66     96.44 o 
   3   4   1       16.22        9.20      2.10 o 
   4   4   1     6026.22     6186.28     72.24 o 
   5   4   1     3787.85     3916.51     48.33 o 
   6   4   1      634.25      699.42     16.46 o 
   7   4   1     2779.04     2764.43     73.88 o 
   8   4   1      236.55      268.19     19.10 o 
  -7   5   1       12.91       16.11      4.74 o 
  -6   5   1      870.88      845.56     27.98 o 
  -5   5   1     1189.25     1141.81     24.62 o 
  -4   5   1      513.07      530.83     24.55 o 
  -3   5   1     6332.00     6110.44     89.92 o 
  -2   5   1     2293.62     2464.67     31.16 o 
  -1   5   1     5269.50     5456.75     63.59 o 
   0   5   1     4092.12     3894.52     46.26 o 
   1   5   1       20.42       72.21      5.64 o 
   2   5   1      384.59      375.33      7.01 o 
   3   5   1     4021.46     3815.35     49.63 o 
   4   5   1      375.61      385.48      7.79 o 
   5   5   1      304.86      290.85      9.63 o 
   6   5   1     3520.17     3554.74     87.26 o 
   7   5   1      244.88      270.68     17.87 o 
   8   5   1      347.98      361.53     22.92 o 
  -6   6   1      876.13      899.82     22.89 o 
  -5   6   1       27.59       29.86      4.55 o 
  -4   6   1     1840.30     1834.42     34.46 o 
  -3   6   1     3019.48     3067.10     49.60 o 
  -2   6   1     1223.72     1284.97     18.63 o 
  -1   6   1     6448.83     6520.75     75.98 o 
   0   6   1     1309.59     1364.45     19.01 o 
   1   6   1      825.06      851.97     13.39 o 
   2   6   1     5265.22     5232.79    169.98 o 
   3   6   1      563.70      548.05     13.39 o 
   4   6   1      718.20      711.75     16.37 o 
   5   6   1     2603.88     2540.28     43.38 o 
   6   6   1      149.71      147.00      7.55 o 
   7   6   1      571.43      535.45     26.49 o 
   8   6   1     1070.12     1091.84     42.53 o 
  -6   7   1       80.12       70.31     13.85 o 
  -5   7   1     1460.33     1429.11     30.31 o 
  -4   7   1     1099.06     1061.79     23.50 o 
  -3   7   1        4.98        7.74      3.00 o 
  -2   7   1     3652.80     3549.38     55.93 o 
  -1   7   1     1181.24     1197.67     18.03 o 
   0   7   1      226.24      262.25      7.14 o 
   1   7   1     6542.82     6509.03     76.70 o 
   2   7   1     1143.82     1144.77     37.13 o 
   3   7   1      615.90      589.16     20.21 o 
   4   7   1     4067.09     3926.19     62.30 o 
   5   7   1      321.72      345.98     19.47 o 
   6   7   1      752.42      725.78     18.70 o 
   7   7   1     1355.66     1464.27     50.26 o 
   8   7   1       29.37       46.98     11.22 o 
  -5   8   1      525.69      549.05     17.27 o 
  -4   8   1      585.35      562.07     16.32 o 
  -3   8   1     2436.62     2454.05     44.84 o 
  -2   8   1      693.58      708.50     17.02 o 
  -1   8   1     1768.74     1805.03     25.66 o 
   0   8   1     1697.05     1703.90     24.35 o 
   1   8   1      467.05      451.77     12.33 o 
   2   8   1     1116.74     1107.89     42.97 o 
   3   8   1     2490.97     2406.29     41.61 o 
   4   8   1      778.56      720.35     18.03 o 
   5   8   1     1623.93     1548.66     31.06 o 
   6   8   1     2216.21     2154.36     68.03 o 
   7   8   1      165.92      163.39     16.20 o 
  -4   9   1      955.19      953.30     23.45 o 
  -3   9   1      269.67      261.04     10.76 o 
  -2   9   1      378.34      390.82     12.62 o 
  -1   9   1     1512.02     1644.30     30.49 o 
   0   9   1      240.59      257.24      9.35 o 
   1   9   1      705.86      720.15     17.19 o 
   2   9   1     4199.47     3997.51     63.61 o 
   3   9   1      723.80      729.86     18.18 o 
   4   9   1     1009.69      933.77     39.84 o 
   5   9   1     2919.96     2775.01     49.65 o 
   6   9   1        6.59        3.27      6.57 o 
   7   9   1      747.91      722.08     28.26 o 
  -3  10   1      422.66      408.13     20.32 o 
  -2  10   1     1608.17     1545.27     45.19 o 
  -1  10   1      553.34      585.67     23.45 o 
   0  10   1      465.73      497.55     14.20 o 
   1  10   1     1773.59     1794.04     33.70 o 
   2  10   1      335.47      320.40     11.37 o 
   3  10   1      699.58      712.08     18.57 o 
   4  10   1     3210.57     3096.22     53.80 o 
   5  10   1      304.87      284.19     12.02 o 
   6  10   1      360.12      335.44     13.83 o 
   0  11   1     1746.38     1860.40     48.94 o 
   1  11   1      287.24      318.30     16.00 o 
   2  11   1       68.70       72.94      8.40 o 
   3  11   1     1866.87     1863.28     50.24 o 
   4  11   1      180.67      163.08     12.16 o 
   5  11   1      391.49      389.67     19.19 o 
   1  12   1      259.71      244.30     14.98 o 
   2  12   1     1087.48     1053.19     34.66 o 
   3  12   1      144.52      140.28     11.63 o 
   4  12   1      870.31      869.72     31.73 o 
  -5 -11   2      798.50      783.17     29.86 o 
  -4 -11   2      460.56      476.62     21.92 o 
  -3 -11   2      650.91      586.84     24.24 o 
  -2 -11   2     1212.04     1182.27     37.35 o 
  -1 -11   2      305.23      322.75     17.14 o 
   0 -11   2      841.47      873.36     30.03 o 
  -6 -10   2     1051.09     1000.41     34.15 o 
  -5 -10   2      447.93      455.07     20.73 o 
  -4 -10   2      152.98      157.15     11.61 o 
  -3 -10   2     1666.63     1659.97     45.85 o 
  -2 -10   2      224.51      243.00     13.95 o 
  -1 -10   2      623.95      630.84     23.51 o 
   0 -10   2     2365.44     2303.59     57.51 o 
   2 -10   2      786.96      830.32     30.19 o 
  -7  -9   2      730.77      799.98     29.39 o 
  -6  -9   2      128.23      131.62     11.06 o 
  -5  -9   2      730.07      692.45     25.43 o 
  -4  -9   2     1622.53     1554.46     42.95 o 
  -3  -9   2      301.89      330.46     16.00 o 
  -2  -9   2      430.03      411.26     17.52 o 
  -1  -9   2      785.04      888.50     28.07 o 
   0  -9   2      248.11      247.57      9.41 o 
   1  -9   2     1099.52     1158.36     27.93 o 
   2  -9   2     1080.40     1170.63     36.12 o 
   3  -9   2      183.32      210.17     14.57 o 
  -6  -8   2      356.69      360.67     17.28 o 
  -5  -8   2     2272.70     2055.21     51.96 o 
  -4  -8   2      558.43      540.56     20.25 o 
  -3  -8   2     1925.97     1845.21     46.49 o 
  -2  -8   2     4599.81     4511.74     97.11 o 
  -1  -8   2      553.45      569.24     25.15 o 
   0  -8   2     3392.22     3330.55     62.90 o 
   1  -8   2     2803.16     2777.36     45.26 o 
   2  -8   2      142.71      138.75     10.66 o 
   3  -8   2      886.76      861.48     29.57 o 
   4  -8   2     1262.50     1300.44     40.35 o 
  -7  -7   2      577.48      633.77     29.62 o 
  -6  -7   2     1009.77     1032.36     23.65 o 
  -5  -7   2      567.22      573.69     15.58 o 
  -4  -7   2     2099.66     2160.18     38.24 o 
  -3  -7   2     2783.88     2847.80     37.38 o 
  -2  -7   2     1476.18     1470.82     29.27 o 
  -1  -7   2     3395.15     3399.17     43.13 o 
   0  -7   2     1606.83     1680.30     23.81 o 
   1  -7   2       17.22       17.39      2.19 o 
   2  -7   2     2390.58     2366.25     57.04 o 
   3  -7   2     2423.38     2417.90     41.87 o 
   4  -7   2      234.84      239.98     10.05 o 
   5  -7   2      685.07      675.57     18.90 o 
  -8  -6   2      418.01      410.67     24.77 o 
  -7  -6   2     1233.00     1294.62     44.16 o 
  -6  -6   2      127.78      149.69      7.66 o 
  -5  -6   2      999.51     1020.39     21.90 o 
  -4  -6   2     1494.52     1502.53     22.01 o 
  -3  -6   2       32.73       34.30      3.32 o 
  -2  -6   2     2153.58     2142.61     35.36 o 
  -1  -6   2     6533.51     6709.56     87.63 o 
   0  -6   2      465.20      495.72      9.41 o 
   1  -6   2      607.77      574.49     10.48 o 
   2  -6   2     2878.32     2819.09     36.31 o 
   3  -6   2       16.36       13.51      2.98 o 
   4  -6   2     1112.80     1123.49     45.26 o 
   5  -6   2     1950.25     1924.02     36.79 o 
   6  -6   2        5.29        3.78      3.75 o 
  -8  -5   2     1330.57     1368.75     48.50 o 
  -7  -5   2      331.45      357.14     20.85 o 
  -6  -5   2     1227.70     1321.40     26.37 o 
  -5  -5   2     2911.78     2957.80     38.55 o 
  -4  -5   2     1134.82     1185.98     21.09 o 
  -3  -5   2     1743.39     1845.19     24.84 o 
  -2  -5   2     7367.62     7690.26     89.01 o 
  -1  -5   2      842.81      899.97     13.91 o 
   0  -5   2     4801.21     4952.86     58.35 o 
   1  -5   2     2764.07     2742.00     34.26 o 
   2  -5   2        5.25        8.98      2.39 o 
   3  -5   2     1645.97     1598.34     28.75 o 
   4  -5   2      496.14      455.95     12.98 o 
   5  -5   2       19.44       28.26      4.38 o 
   6  -5   2      714.92      698.05     19.11 o 
  -8  -4   2       87.27      113.79     13.57 o 
  -7  -4   2     1156.55     1091.33     24.31 o 
  -6  -4   2     3057.43     3073.08     50.96 o 
  -5  -4   2      736.36      779.80     13.53 o 
  -4  -4   2     1917.85     1937.97     25.95 o 
  -3  -4   2     5401.74     5498.31     77.29 o 
  -2  -4   2       22.72       26.06      3.38 o 
  -1  -4   2     8710.11     8619.88     98.23 o 
   0  -4   2     5757.59     5646.99     78.69 o 
   1  -4   2       96.52      128.12      3.77 o 
   2  -4   2     3721.08     3862.65     46.40 o 
   3  -4   2     2505.19     2616.09     50.67 o 
   4  -4   2        0.01       -1.71      1.81 o 
   5  -4   2     2509.60     2417.44     42.05 o 
   6  -4   2     2081.66     2076.15     38.87 o 
   7  -4   2        0.46       -2.22      3.23 o 
  -8  -3   2      573.97      582.84     17.48 o 
  -7  -3   2     1123.06     1123.10     24.80 o 
  -6  -3   2      414.08      427.97     12.60 o 
  -5  -3   2     2983.42     3141.31     51.98 o 
  -4  -3   2     3714.57     3893.25     47.22 o 
  -3  -3   2      723.19      784.70     11.96 o 
  -2  -3   2    10063.90     9909.19    111.73 o 
  -1  -3   2     3636.70     3493.00     54.55 o 
   0  -3   2       52.45       51.65      2.70 o 
   1  -3   2    14247.14    12860.59    143.75 o 
   2  -3   2     2994.08     2986.55     42.98 o 
   3  -3   2        0.02       -0.93      1.06 o 
   4  -3   2     2281.30     2179.94     36.66 o 
   5  -3   2     2257.77     2157.92     37.81 o 
   6  -3   2        0.27       -2.17      3.11 o 
   7  -3   2      860.32      857.88     21.99 o 
  -8  -2   2      824.23      814.82     21.60 o 
  -7  -2   2      140.79      160.66      8.12 o 
  -6  -2   2      683.56      716.98     36.24 o 
  -5  -2   2     2448.54     2577.16     42.26 o 
  -4  -2   2      570.47      617.32     10.29 o 
  -3  -2   2     1626.74     1598.87     20.72 o 
  -2  -2   2     8803.11     8427.67    139.48 o 
  -1  -2   2      121.03      131.86      5.40 o 
   0  -2   2    19980.54    16548.21    293.16 o 
   1  -2   2    22107.33    17952.45    200.95 o 
   2  -2   2      809.00      836.06     12.12 o 
   3  -2   2     2511.86     2383.38     29.68 o 
   4  -2   2     3726.50     3695.79     56.74 o 
   5  -2   2      266.23      252.11      8.99 o 
   6  -2   2     1550.13     1519.16     60.30 o 
   7  -2   2     1199.05     1185.34     26.57 o 
  -8  -1   2       34.08       26.19      4.78 o 
  -7  -1   2      816.59      844.11     20.71 o 
  -6  -1   2     1801.73     1822.84     33.62 o 
  -5  -1   2      206.55      194.66      7.43 o 
  -4  -1   2     4115.13     4174.74     49.73 o 
  -3  -1   2    10349.83    10462.71    117.78 o 
  -2  -1   2     7045.22     7345.81     82.85 o 
  -1  -1   2     6201.32     6116.87     68.79 o 
   0  -1   2    11202.99     9568.28    186.26 o 
   1  -1   2      792.31      834.32     11.15 o 
   2  -1   2     4289.42     4321.96     49.98 o 
   3  -1   2     2744.89     2818.43     41.95 o 
   4  -1   2      157.69      158.71      6.23 o 
   5  -1   2      635.92      643.92     17.51 o 
   6  -1   2      784.23      831.57     19.34 o 
   7  -1   2       13.54       11.40      3.60 o 
   8  -1   2      681.44      701.39     20.01 o 
  -8   0   2      903.30      864.28     22.71 o 
  -7   0   2     1483.26     1467.27     30.28 o 
  -6   0   2       31.65       52.04      9.77 o 
  -5   0   2     2554.40     2572.14     42.44 o 
  -4   0   2     1839.28     1974.88     32.65 o 
  -3   0   2      180.12      192.21      4.26 o 
  -2   0   2     3855.16     3992.25     45.97 o 
  -1   0   2    13997.13    12463.73    150.97 o 
   0   0   2     1767.82     1875.10     27.75 o 
   1   0   2     9736.90     8422.78    206.11 o 
   2   0   2    10358.15     9912.87    191.30 o 
   3   0   2     1220.40     1376.38     17.91 o 
   4   0   2     8525.59     8407.22     95.91 o 
   5   0   2     1363.23     1327.09     24.88 o 
   6   0   2      871.25      869.44     19.64 o 
   7   0   2     2011.33     1979.51     37.32 o 
   8   0   2      460.44      476.31     15.82 o 
  -8   1   2      910.95      896.36     34.64 o 
  -7   1   2       83.31       80.31      6.45 o 
  -6   1   2     2870.33     2870.23     48.63 o 
  -5   1   2     1740.04     1678.05     30.33 o 
  -4   1   2        0.18       -1.75      1.41 o 
  -3   1   2     5193.17     5271.66    103.91 o 
  -2   1   2     2299.84     2139.24     38.36 o 
  -1   1   2       37.73       36.80      3.57 o 
   0   1   2     8727.31     7563.63    322.43 o 
   1   1   2     8027.38     7785.81    108.31 o 
   2   1   2       12.69        4.71      1.20 o 
   3   1   2    11957.38    11493.12    128.74 o 
   4   1   2     7516.76     7885.63     92.98 o 
   5   1   2       66.73       53.74      4.25 o 
   6   1   2     3715.52     3797.43     60.30 o 
   7   1   2     1912.25     1913.49     36.14 o 
   8   1   2      198.39      199.37      9.91 o 
  -8   2   2      125.46      111.65     11.19 o 
  -7   2   2     1013.59      992.27     41.78 o 
  -6   2   2     1957.29     1972.68     36.49 o 
  -5   2   2        0.51       -2.47      1.64 o 
  -4   2   2     3275.97     3447.85     53.54 o 
  -3   2   2     3508.82     3595.79     78.62 o 
  -2   2   2      377.97      429.25     26.14 o 
  -1   2   2     1368.12     1490.70     18.16 o 
   0   2   2     4697.20     4638.41     68.94 o 
   1   2   2       77.36       68.90      3.70 o 
   2   2   2     4256.40     4263.09     49.02 o 
   3   2   2     5524.77     5549.11     63.82 o 
   4   2   2      432.78      404.63      7.54 o 
   5   2   2     2122.53     2106.63     35.26 o 
   6   2   2     2494.52     2491.55     57.36 o 
   7   2   2      181.81      201.84      8.97 o 
   8   2   2      787.14      798.83     20.85 o 
  -7   3   2     1600.95     1538.70     32.46 o 
  -6   3   2       85.06       74.14      8.27 o 
  -5   3   2     2188.77     2131.05     37.62 o 
  -4   3   2     5338.79     5144.52     77.08 o 
  -3   3   2       43.24       44.77      3.43 o 
  -2   3   2     8553.50     8632.22     97.58 o 
  -1   3   2    11802.31    11444.93    127.87 o 
   0   3   2       23.24       24.18      1.70 o 
   1   3   2    11152.38    10510.71    276.44 o 
   2   3   2     5692.21     5875.58     93.82 o 
   3   3   2      322.26      288.18      5.60 o 
   4   3   2     1389.96     1460.36     19.88 o 
   5   3   2     2161.64     2334.56     30.48 o 
   6   3   2       57.74       57.59      4.56 o 
   7   3   2     1568.37     1714.09     44.07 o 
   8   3   2      772.97      827.55     34.18 o 
  -7   4   2       27.67       29.74      5.29 o 
  -6   4   2     1192.78     1125.98     25.26 o 
  -5   4   2     2109.54     2167.96     38.79 o 
  -4   4   2        0.12        5.94      2.43 o 
  -3   4   2     4374.86     4328.24     65.06 o 
  -2   4   2     1601.19     1600.20     20.84 o 
  -1   4   2       95.57       90.61      3.01 o 
   0   4   2     4874.84     4689.28     54.21 o 
   1   4   2     3832.62     3723.94     84.19 o 
   2   4   2      390.03      465.94      9.92 o 
   3   4   2     5241.37     5343.06     79.09 o 
   4   4   2     2572.96     2582.78     32.54 o 
   5   4   2      345.04      377.78      8.01 o 
   6   4   2     1637.71     1648.20     47.86 o 
   7   4   2      378.11      383.74     20.96 o 
   8   4   2      152.52      144.02     14.39 o 
  -7   5   2      686.80      677.83     25.97 o 
  -6   5   2      670.97      675.99     25.53 o 
  -5   5   2       23.04       19.57      3.75 o 
  -4   5   2     3762.57     3775.58     59.91 o 
  -3   5   2     1163.08     1190.62     22.82 o 
  -2   5   2      486.16      488.45      8.72 o 
  -1   5   2     5411.98     5501.21     72.71 o 
   0   5   2     5009.64     5093.51     70.66 o 
   1   5   2     1566.20     1613.57     31.18 o 
   2   5   2     9331.93     8999.51    177.52 o 
   3   5   2     3783.71     4028.43    125.31 o 
   4   5   2     2763.00     2852.85     45.79 o 
   5   5   2     5340.16     5490.27     82.69 o 
   6   5   2     1137.11     1190.68     24.34 o 
   7   5   2      522.01      456.43     23.64 o 
  -6   6   2       38.25       27.67      4.96 o 
  -5   6   2     1505.94     1531.32     35.52 o 
  -4   6   2     1609.03     1512.04     29.29 o 
  -3   6   2       68.37       65.44      4.78 o 
  -2   6   2     3139.89     3240.92     40.38 o 
  -1   6   2     6594.30     6500.21     75.77 o 
   0   6   2        6.80       10.67      2.66 o 
   1   6   2     3468.63     3385.35     43.13 o 
   2   6   2     4677.72     4488.89     67.59 o 
   3   6   2      522.70      485.20     12.45 o 
   4   6   2     2985.46     3010.80     48.78 o 
   5   6   2     1677.94     1742.36     32.17 o 
   6   6   2      335.57      337.06     11.49 o 
   7   6   2     1116.88     1089.70     40.08 o 
   8   6   2      397.57      421.84     24.81 o 
  -6   7   2      926.81      878.91     34.33 o 
  -5   7   2     1855.84     1815.93     36.01 o 
  -4   7   2        2.71       -0.81      2.57 o 
  -3   7   2     1682.41     1705.40     31.64 o 
  -2   7   2     2630.60     2674.90     44.01 o 
  -1   7   2      841.59      896.39     14.50 o 
   0   7   2     3682.94     3648.22     45.02 o 
   1   7   2     2924.26     2911.63     84.30 o 
   2   7   2      278.19      274.16      9.16 o 
   3   7   2     2430.97     2378.71     40.52 o 
   4   7   2     1207.67     1192.70     24.36 o 
   5   7   2      527.30      551.61     15.32 o 
   6   7   2     1440.67     1432.60     29.52 o 
   7   7   2      337.50      346.77     21.84 o 
   8   7   2      213.03      246.64     20.49 o 
  -5   8   2       25.64       23.94      4.67 o 
  -4   8   2     1554.51     1554.88     40.32 o 
  -3   8   2      877.04      871.22     21.10 o 
  -2   8   2       46.23       56.94      4.90 o 
  -1   8   2     1576.84     1675.73     24.09 o 
   0   8   2     1844.16     1859.12     37.14 o 
   1   8   2       33.55       23.01      3.52 o 
   2   8   2     4502.93     4416.26    142.13 o 
   3   8   2     1798.89     1747.97     32.53 o 
   4   8   2      986.92      933.71     21.55 o 
   5   8   2     3681.72     3476.44     90.37 o 
   6   8   2      727.61      732.56     19.64 o 
   7   8   2      446.47      425.65     25.21 o 
  -4   9   2      439.31      418.85     14.53 o 
  -3   9   2      102.17      110.90      9.28 o 
  -2   9   2     1287.66     1371.23     27.63 o 
  -1   9   2      429.82      452.87     12.83 o 
   0   9   2      939.52      989.80     29.13 o 
   1   9   2     4153.74     4135.01     65.11 o 
   2   9   2     1673.73     1702.68     32.09 o 
   3   9   2      845.25      844.34     20.05 o 
   4   9   2     1831.88     1788.46     34.79 o 
   5   9   2      637.84      580.31     17.19 o 
   6   9   2      910.64      934.81     61.89 o 
   7   9   2     1714.36     1717.09     36.73 o 
  -3  10   2     1727.11     1828.12     53.08 o 
  -2  10   2      785.13      818.80     30.30 o 
  -1  10   2      204.20      241.46     15.12 o 
   0  10   2     1415.58     1505.98     29.61 o 
   1  10   2     1046.00     1067.69     23.27 o 
   2  10   2      442.61      443.22     14.03 o 
   3  10   2     1785.52     1757.70     40.68 o 
   4  10   2     1535.09     1515.20     31.56 o 
   5  10   2       92.16       91.43      9.55 o 
   6  10   2      997.52      974.59     57.41 o 
  -2  11   2      138.29      163.85     13.57 o 
  -1  11   2     1102.29     1093.29     36.62 o 
   0  11   2     1358.43     1383.76     28.77 o 
   1  11   2      240.56      265.07     10.74 o 
   2  11   2     1187.86     1179.59     26.24 o 
   3  11   2      711.68      736.23     19.83 o 
   4  11   2      195.15      199.21     17.52 o 
   5  11   2      862.76      855.84     23.04 o 
   6  11   2      228.45      195.82     11.27 o 
   1  12   2     1247.49     1258.33     38.36 o 
   2  12   2      184.46      168.30     12.65 o 
   3  12   2      414.38      406.61     19.59 o 
   4  12   2     1304.93     1285.26     40.43 o 
  -4 -11   3       58.56       66.63      9.14 o 
  -3 -11   3     2047.93     2048.49     56.06 o 
  -2 -11   3      803.78      814.90     29.75 o 
  -1 -11   3      158.93      149.40     12.08 o 
   0 -11   3     2079.11     2308.15     60.09 o 
  -5 -10   3       34.11       27.74      6.50 o 
  -4 -10   3      792.09      747.16     27.76 o 
  -3 -10   3      426.95      433.74     19.90 o 
  -2 -10   3      227.28      211.38     13.29 o 
  -1 -10   3     1407.58     1435.58     41.36 o 
   0 -10   3      553.69      597.99     23.18 o 
   2 -10   3      737.88      797.82     30.41 o 
  -6  -9   3      115.18      124.87     11.22 o 
  -5  -9   3     1277.26     1276.12     38.47 o 
  -4  -9   3      956.43      983.86     31.75 o 
  -3  -9   3        5.19       11.55      4.34 o 
  -2  -9   3     2187.65     2166.62     54.60 o 
  -1  -9   3      817.33      788.92     26.49 o 
   0  -9   3      655.84      645.59     16.72 o 
   1  -9   3     2848.89     2816.14     47.71 o 
   2  -9   3      190.69      225.02     14.37 o 
   3  -9   3      652.29      698.93     28.01 o 
  -6  -8   3     1310.10     1342.07     39.35 o 
  -5  -8   3      437.86      418.45     18.27 o 
  -4  -8   3      336.57      341.94     15.91 o 
  -3  -8   3     2345.80     2254.96     55.20 o 
  -2  -8   3      295.73      312.58     33.26 o 
  -1  -8   3      612.79      673.46     16.56 o 
   0  -8   3     2694.30     2714.25     64.32 o 
   1  -8   3     1094.25     1144.84     23.37 o 
   2  -8   3      290.97      286.63     15.64 o 
   3  -8   3     1388.19     1417.60     41.89 o 
   4  -8   3      291.95      279.38     17.19 o 
  -6  -7   3      104.76       95.90      8.88 o 
  -5  -7   3      760.23      755.05     25.16 o 
  -4  -7   3     5143.53     4925.27    105.15 o 
  -3  -7   3      157.39      166.48      6.99 o 
  -2  -7   3      620.35      624.32     20.15 o 
  -1  -7   3     3354.97     3296.49     52.09 o 
   0  -7   3      374.36      375.59     10.81 o 
   1  -7   3     1314.63     1358.31     25.44 o 
   2  -7   3     4888.40     4830.32    104.60 o 
   3  -7   3      944.83      951.25     30.87 o 
   4  -7   3      393.20      410.56     19.74 o 
   5  -7   3     1310.45     1294.82     41.12 o 
  -7  -6   3      652.01      683.55     29.57 o 
  -6  -6   3      328.27      349.86     11.97 o 
  -5  -6   3     3757.33     3907.74     49.81 o 
  -4  -6   3     1471.21     1523.21     22.51 o 
  -3  -6   3     1773.04     1907.10     26.54 o 
  -2  -6   3     5084.70     5261.65     63.24 o 
  -1  -6   3     3041.41     3115.42     39.43 o 
   0  -6   3     1472.03     1515.40     21.35 o 
   1  -6   3     1736.12     1756.64     24.31 o 
   2  -6   3      461.77      459.04      9.56 o 
   3  -6   3     1171.97     1166.51     23.57 o 
   4  -6   3     1112.57     1104.09     26.30 o 
   5  -6   3      227.78      225.50     10.05 o 
   6  -6   3      655.32      628.19     19.82 o 
  -8  -5   3      649.93      619.69     30.28 o 
  -7  -5   3       23.76       26.68      8.04 o 
  -6  -5   3     2446.63     2435.70     42.46 o 
  -5  -5   3     1816.38     1821.25     31.18 o 
  -4  -5   3      476.96      474.89     11.15 o 
  -3  -5   3     4891.07     5016.02     60.13 o 
  -2  -5   3     1228.50     1225.48     17.97 o 
  -1  -5   3     1248.11     1271.05     18.20 o 
   0  -5   3     2113.63     2084.12     27.04 o 
   1  -5   3       11.40       12.51      2.27 o 
   2  -5   3      652.48      675.55     11.76 o 
   3  -5   3     2224.26     2288.64     38.45 o 
   4  -5   3      163.81      160.88      7.59 o 
   5  -5   3      856.32      862.97     20.68 o 
   6  -5   3     1278.34     1219.66     27.40 o 
  -8  -4   3      174.37      184.90     16.57 o 
  -7  -4   3     1559.89     1615.23     32.48 o 
  -6  -4   3     1546.77     1586.67     30.39 o 
  -5  -4   3      369.66      411.04     14.58 o 
  -4  -4   3     4082.96     4279.66     52.06 o 
  -3  -4   3      991.36     1109.16     17.69 o 
  -2  -4   3     2761.61     2875.57     35.61 o 
  -1  -4   3     6345.00     6433.11     74.46 o 
   0  -4   3      478.12      462.70      8.04 o 
   1  -4   3     2550.81     2524.57     31.40 o 
   2  -4   3     4626.42     4631.84     55.25 o 
   3  -4   3      453.14      441.92     11.50 o 
   4  -4   3     2155.46     2090.00     36.26 o 
   5  -4   3     2156.52     1987.27     36.29 o 
   6  -4   3      273.89      261.60     10.83 o 
   7  -4   3      450.54      443.04     17.50 o 
  -8  -3   3      865.03      920.78     23.37 o 
  -7  -3   3      109.04      106.86      6.88 o 
  -6  -3   3      196.28      207.19      8.60 o 
  -5  -3   3     3714.44     3701.79     46.25 o 
  -4  -3   3        7.80        9.94      1.65 o 
  -3  -3   3     2618.83     2685.98     33.34 o 
  -2  -3   3    14590.88    14339.25    160.60 o 
  -1  -3   3      218.97      281.73     10.83 o 
   0  -3   3     5015.65     5053.93     58.32 o 
   1  -3   3    10392.42     9836.79    111.01 o 
   2  -3   3      543.57      648.80     10.59 o 
   3  -3   3     4584.40     4735.47     59.54 o 
   4  -3   3     5751.75     5620.52     83.60 o 
   5  -3   3      199.84      205.85      9.10 o 
   6  -3   3     1518.35     1415.65     28.96 o 
   7  -3   3     1217.67     1190.62     27.24 o 
  -8  -2   3      130.57      130.94      8.36 o 
  -7  -2   3      487.28      520.71     15.46 o 
  -6  -2   3     2534.52     2588.03     54.18 o 
  -5  -2   3     1105.48     1096.75     21.76 o 
  -4  -2   3     1918.96     2012.28     26.35 o 
  -3  -2   3    10066.51     9562.95    108.35 o 
  -2  -2   3     2244.53     2321.50     28.32 o 
  -1  -2   3    13410.16    12681.89    188.52 o 
   0  -2   3     6329.98     6030.39     83.78 o 
   1  -2   3     9824.66     9452.77    106.35 o 
   2  -2   3     3051.37     3223.53     38.84 o 
   3  -2   3     2247.13     2230.19     28.42 o 
   4  -2   3     1390.41     1308.33     24.12 o 
   5  -2   3     1818.48     1769.06     31.97 o 
   6  -2   3      872.68      830.68     19.76 o 
   7  -2   3       29.45       29.17      4.85 o 
  -8  -1   3      304.27      293.90     12.37 o 
  -7  -1   3     2185.83     2123.09     39.67 o 
  -6  -1   3      713.06      737.13     17.89 o 
  -5  -1   3      616.77      597.11     14.42 o 
  -4  -1   3     8136.09     8194.37     94.08 o 
  -3  -1   3     3968.23     4116.77     48.47 o 
  -2  -1   3     1943.83     1947.77     26.94 o 
  -1  -1   3     2198.07     2258.20     26.89 o 
   0  -1   3     1984.71     2111.27     44.55 o 
   1  -1   3      545.15      506.26      8.24 o 
   2  -1   3     2538.67     2387.84     31.33 o 
   3  -1   3      524.54      507.17     10.23 o 
   4  -1   3     1554.03     1529.75     26.73 o 
   5  -1   3     2766.46     2696.05     44.23 o 
   6  -1   3      100.60      112.70      6.48 o 
   7  -1   3     1443.64     1410.83     29.51 o 
   8  -1   3      439.33      440.66     15.53 o 
  -8   0   3     1068.11     1080.47     26.33 o 
  -7   0   3      498.30      514.47     15.57 o 
  -6   0   3      680.61      703.28     20.18 o 
  -5   0   3     3053.61     3081.79     80.35 o 
  -4   0   3     1396.60     1378.90     39.09 o 
  -3   0   3     5728.23     5939.97    101.47 o 
  -2   0   3     5561.68     5852.72    139.34 o 
  -1   0   3     1145.89     1219.57     21.26 o 
   0   0   3     4932.58     4842.21    156.76 o 
   1   0   3     3027.50     3150.69     36.62 o 
   2   0   3      874.57      854.54     11.75 o 
   3   0   3     4446.00     4314.83     50.51 o 
   4   0   3     7102.92     7201.54     82.95 o 
   5   0   3      273.94      284.71      9.09 o 
   6   0   3     3313.65     3242.69     53.02 o 
   7   0   3     2275.26     2144.12     39.63 o 
   8   0   3       19.33       12.29      4.14 o 
  -8   1   3       79.15       80.26      9.85 o 
  -7   1   3      337.50      335.99     22.73 o 
  -6   1   3     2733.12     2638.88     45.60 o 
  -5   1   3       62.48       60.23      4.54 o 
  -4   1   3     1644.14     1556.95     27.37 o 
  -3   1   3     3436.57     3516.87     52.68 o 
  -2   1   3     3587.05     3808.41     44.25 o 
  -1   1   3     5759.70     5782.65     75.81 o 
   0   1   3     8895.54     8155.61    291.90 o 
   1   1   3       64.75       58.58      5.02 o 
   2   1   3     2384.90     2491.27     29.63 o 
   3   1   3    10534.02     9963.83    112.20 o 
   4   1   3      259.25      232.40      5.37 o 
   5   1   3     4089.92     4081.99     62.45 o 
   6   1   3     2948.99     2915.22     48.23 o 
   7   1   3        6.18        1.67      2.91 o 
   8   1   3     1076.38     1043.14     24.86 o 
  -8   2   3      251.96      256.09     17.14 o 
  -7   2   3     1253.04     1222.87     27.50 o 
  -6   2   3      327.59      286.86     10.66 o 
  -5   2   3     2353.29     2352.75     40.29 o 
  -4   2   3     6041.92     5895.05     86.85 o 
  -3   2   3     1128.99     1125.72     20.31 o 
  -2   2   3    12508.24    11965.82    134.07 o 
  -1   2   3     9801.24     9146.95    103.23 o 
   0   2   3       17.45        8.00      1.52 o 
   1   2   3    18495.94    16024.83    223.52 o 
   2   2   3     2529.80     2637.98     31.32 o 
   3   2   3     2758.94     2911.58     35.07 o 
   4   2   3     5525.97     5403.02     63.23 o 
   5   2   3     2635.76     2723.70     43.71 o 
   6   2   3      413.93      435.47     12.40 o 
   7   2   3     1503.48     1531.28     30.36 o 
   8   2   3      617.24      615.48     28.23 o 
  -7   3   3      346.47      350.25     13.18 o 
  -6   3   3      581.15      542.65     15.72 o 
  -5   3   3     3861.21     3710.07     59.50 o 
  -4   3   3     1397.45     1463.25     26.89 o 
  -3   3   3     2967.37     2986.52     46.38 o 
  -2   3   3     9044.28     8853.20    126.88 o 
  -1   3   3       14.44       13.33      2.88 o 
   0   3   3     3988.93     3877.04     62.01 o 
   1   3   3      631.67      591.37     11.49 o 
   2   3   3     4713.64     4841.97     69.66 o 
   3   3   3      108.14       98.42      3.13 o 
   4   3   3     1429.59     1407.55     19.32 o 
   5   3   3       23.41       15.09      1.95 o 
   6   3   3     1360.65     1439.60     27.35 o 
   7   3   3     1315.25     1354.47     43.63 o 
   8   3   3        4.63       -0.31      5.60 o 
  -7   4   3      603.91      577.65     17.88 o 
  -6   4   3     1206.25     1188.74     26.30 o 
  -5   4   3      192.52      186.75     13.34 o 
  -4   4   3     1929.32     1940.63     35.09 o 
  -3   4   3     3853.11     3805.57     58.20 o 
  -2   4   3      720.08      763.02     11.40 o 
  -1   4   3     6011.76     6194.51     85.24 o 
   0   4   3     3474.57     3499.06     41.18 o 
   1   4   3       76.96       80.87      6.62 o 
   2   4   3    14899.92    14003.16    336.43 o 
   3   4   3     5737.97     5917.49     81.87 o 
   4   4   3       45.92       44.33      2.87 o 
   5   4   3     3092.49     3210.77     40.42 o 
   6   4   3     1450.49     1439.84     43.36 o 
   7   4   3      118.39      125.45     12.56 o 
   8   4   3     1424.62     1448.67     48.90 o 
  -7   5   3     1032.98     1001.27     76.79 o 
  -6   5   3       12.51       12.93      8.13 o 
  -5   5   3      954.80      935.72     37.90 o 
  -4   5   3     3241.14     3154.90     51.56 o 
  -3   5   3      129.44      131.67      6.09 o 
  -2   5   3     2901.90     3017.31     37.24 o 
  -1   5   3     5561.18     5444.83     63.48 o 
   0   5   3        1.91       12.49      3.73 o 
   1   5   3     8177.48     8169.06    164.97 o 
   2   5   3     7041.14     6870.90     99.15 o 
   3   5   3      271.43      272.97      5.39 o 
   4   5   3     4160.72     4402.68     83.08 o 
   5   5   3     2799.19     2811.12     46.29 o 
   6   5   3       59.04       51.47      9.23 o 
   7   5   3     1754.24     1715.63     52.60 o 
   8   5   3      892.00      943.72     37.94 o 
  -6   6   3      431.12      413.37     14.67 o 
  -5   6   3      897.39      856.73     21.02 o 
  -4   6   3       84.39       85.68      5.81 o 
  -3   6   3     3299.89     3293.25     52.83 o 
  -2   6   3     3335.54     3490.87     54.33 o 
  -1   6   3      544.34      578.34     10.09 o 
   0   6   3     3823.42     3625.81     43.90 o 
   1   6   3     1362.97     1414.65     22.77 o 
   2   6   3        0.03       38.05      6.24 o 
   3   6   3     5739.66     5578.39     83.12 o 
   4   6   3     2393.29     2462.80     41.43 o 
   5   6   3        2.16        3.39      4.62 o 
   6   6   3     2438.33     2505.43     44.06 o 
   7   6   3      566.45      631.44     29.13 o 
   8   6   3       30.68       25.74      9.12 o 
  -6   7   3     1428.37     1495.43     49.01 o 
  -5   7   3      217.02      230.89     10.53 o 
  -4   7   3     1350.32     1392.89     28.94 o 
  -3   7   3     1821.28     1828.33     33.42 o 
  -2   7   3       81.78       79.40      5.16 o 
  -1   7   3     2249.16     2306.21     30.41 o 
   0   7   3     3587.70     3636.23     44.78 o 
   1   7   3      827.49      845.83     32.98 o 
   2   7   3     2231.32     2183.99     37.19 o 
   3   7   3     3844.58     3694.98    102.90 o 
   4   7   3       98.98       99.05      6.08 o 
   5   7   3     2299.17     2250.98     40.30 o 
   6   7   3     1187.10     1156.91     25.48 o 
   7   7   3       46.05       66.15     10.93 o 
   8   7   3      806.30      963.55     41.49 o 
  -5   8   3      550.31      557.61     17.35 o 
  -4   8   3      586.88      566.31     16.46 o 
  -3   8   3       68.14       70.09      5.58 o 
  -2   8   3     1382.73     1402.51     27.35 o 
  -1   8   3     3093.89     3179.79     56.92 o 
   0   8   3      162.15      130.05      6.43 o 
   1   8   3     3532.06     3509.99     55.87 o 
   2   8   3     1949.54     1898.96     34.12 o 
   3   8   3      254.35      244.55      9.96 o 
   4   8   3     4703.92     4364.67    121.18 o 
   5   8   3     1877.54     1814.64     73.57 o 
   6   8   3       37.99       29.60      8.76 o 
   7   8   3      979.72     1005.30     40.76 o 
  -4   9   3      137.32      134.54     12.62 o 
  -3   9   3     1162.43     1242.06     28.80 o 
  -2   9   3      644.80      674.98     26.40 o 
  -1   9   3      368.27      374.33     18.22 o 
   0   9   3     2661.16     2700.16     45.35 o 
   1   9   3     2054.74     2038.11     36.49 o 
   2   9   3       60.51       58.78      5.01 o 
   3   9   3     1788.44     1720.17     33.08 o 
   4   9   3     1229.21     1174.63     26.01 o 
   5   9   3      255.30      216.30     13.07 o 
   6   9   3     1662.90     1565.50     46.34 o 
   7   9   3      804.27      822.80     22.85 o 
  -3  10   3     1136.62     1076.76     37.50 o 
  -2  10   3       56.19       63.55      9.12 o 
  -1  10   3     1584.91     1616.56     47.27 o 
   0  10   3     1108.47     1163.88     24.75 o 
   1  10   3       28.69       27.23      4.12 o 
   2  10   3     2496.33     2457.99     53.46 o 
   3  10   3     1400.59     1317.72     28.07 o 
   4  10   3       42.71       39.20      5.20 o 
   5  10   3     1442.53     1385.72     30.70 o 
   6  10   3      442.10      431.35     16.91 o 
  -2  11   3     1083.19     1145.87     39.33 o 
  -1  11   3      620.73      668.57     27.68 o 
   0  11   3        0.54        0.46      2.86 o 
   1  11   3     1216.66     1277.13     27.43 o 
   2  11   3     1147.21     1092.54     25.05 o 
   3  11   3        5.09       10.39      4.42 o 
   4  11   3     1142.47     1091.01     26.07 o 
   5  11   3      629.27      592.18     18.67 o 
   6  11   3       79.74       80.92      7.92 o 
  -1  12   3        0.45        7.34      6.35 o 
   0  12   3     1190.72     1193.90     40.28 o 
   1  12   3      934.52      994.95     24.19 o 
   2  12   3      178.06      185.50      9.98 o 
   3  12   3     1704.75     1709.13     35.64 o 
   4  12   3      641.97      611.45     19.08 o 
  -3 -11   4     1356.20     1300.95     40.65 o 
  -2 -11   4       58.65       48.28      7.84 o 
  -1 -11   4     1188.90     1254.19     39.71 o 
   0 -11   4      618.11      601.82     25.03 o 
  -5 -10   4      415.62      433.89     21.07 o 
  -4 -10   4     1091.97     1066.56     35.39 o 
  -3 -10   4        8.93       14.61      4.83 o 
  -2 -10   4     1843.56     1787.73     49.01 o 
  -1 -10   4     1387.66     1405.59     41.36 o 
   0 -10   4      122.81      132.43     10.80 o 
   1 -10   4     1380.43     1419.50     43.72 o 
   2 -10   4      374.76      371.07     20.25 o 
  -6  -9   4      746.16      746.28     28.29 o 
  -5  -9   4     1120.53     1056.03     34.44 o 
  -4  -9   4       30.39       25.10      6.13 o 
  -3  -9   4     1632.21     1609.57     44.75 o 
  -2  -9   4     1022.89      970.80     31.11 o 
  -1  -9   4      132.17      121.01      7.20 o 
   0  -9   4     1499.23     1516.98     30.32 o 
   1  -9   4      193.68      198.89      9.10 o 
   2  -9   4        8.03        1.52      4.10 o 
   3  -9   4     1016.32     1013.77     35.83 o 
  -6  -8   4      719.99      775.92     27.87 o 
  -5  -8   4       58.91       62.69      7.69 o 
  -4  -8   4     1335.72     1347.33     38.54 o 
  -3  -8   4     1135.81     1103.51     33.07 o 
  -2  -8   4      298.52      303.55     17.47 o 
  -1  -8   4     3217.15     3228.55     52.87 o 
   0  -8   4     1346.20     1379.37     27.32 o 
   1  -8   4       21.25       23.52      3.66 o 
   2  -8   4     1192.27     1157.39     36.05 o 
   3  -8   4      805.11      816.02     30.06 o 
   4  -8   4      146.62      167.75     14.01 o 
  -6  -7   4      234.97      252.87     14.17 o 
  -5  -7   4     2583.52     2703.26     64.41 o 
  -4  -7   4     2761.79     2805.66     65.62 o 
  -3  -7   4      328.43      330.93     10.59 o 
  -2  -7   4     5353.42     5428.42     81.13 o 
  -1  -7   4     1471.70     1630.13     43.41 o 
   0  -7   4     1316.74     1383.35     26.36 o 
   1  -7   4     3553.53     3532.17     55.70 o 
   2  -7   4     1275.95     1251.68     36.71 o 
   3  -7   4       70.77       74.43      8.66 o 
   4  -7   4     1350.05     1377.43     41.87 o 
   5  -7   4      437.64      432.72     22.21 o 
  -6  -6   4     1277.92     1367.21     37.70 o 
  -5  -6   4     2145.89     2143.35     36.42 o 
  -4  -6   4        3.82        1.80      1.84 o 
  -3  -6   4     4790.28     4910.96     73.19 o 
  -2  -6   4     2666.68     2680.76     43.38 o 
  -1  -6   4      339.31      391.13     11.03 o 
   0  -6   4     3257.64     3267.91     75.99 o 
   1  -6   4      313.31      306.27      9.40 o 
   2  -6   4      276.12      292.16      9.42 o 
   3  -6   4     2125.14     2165.67     54.56 o 
   4  -6   4      332.13      320.35     16.68 o 
   5  -6   4      169.62      180.93     13.46 o 
  -7  -5   4     1276.18     1335.65     47.55 o 
  -6  -5   4     1197.83     1239.73     37.04 o 
  -5  -5   4       34.94       47.39      3.39 o 
  -4  -5   4     2839.41     2913.54     37.81 o 
  -3  -5   4     2528.10     2587.04     33.71 o 
  -2  -5   4      106.62      112.58      5.37 o 
  -1  -5   4     5017.15     4952.90     59.11 o 
   0  -5   4      857.11      873.08     13.58 o 
   1  -5   4      459.22      422.67      8.43 o 
   2  -5   4     2929.51     2972.22     38.00 o 
   3  -5   4      376.90      362.41     13.03 o 
   4  -5   4      312.15      318.37     10.82 o 
   5  -5   4     1731.35     1696.99     33.11 o 
   6  -5   4      177.37      165.94      9.20 o 
  -8  -4   4      900.65      916.01     23.55 o 
  -7  -4   4     1027.44     1029.95     23.96 o 
  -6  -4   4        3.70       10.01      2.90 o 
  -5  -4   4     2214.02     2316.78     31.53 o 
  -4  -4   4     2055.70     2154.84     28.91 o 
  -3  -4   4      293.80      311.89      7.02 o 
  -2  -4   4     5979.75     6025.92     75.01 o 
  -1  -4   4     1808.79     1869.09     29.73 o 
   0  -4   4     1930.00     1939.11     24.99 o 
   1  -4   4     8160.96     7932.09     91.13 o 
   2  -4   4     1212.73     1282.47     18.60 o 
   3  -4   4      552.69      509.30     12.68 o 
   4  -4   4     3817.99     3788.78     59.84 o 
   5  -4   4      718.38      728.98     20.91 o 
   6  -4   4      389.18      385.16     13.34 o 
  -8  -3   4      285.69      293.58     12.25 o 
  -7  -3   4      339.64      340.13     12.29 o 
  -6  -3   4     1334.02     1367.78     27.37 o 
  -5  -3   4     1021.11     1024.90     16.45 o 
  -4  -3   4     1934.54     1903.78     25.64 o 
  -3  -3   4     5309.27     5380.43     63.28 o 
  -2  -3   4     3599.98     3678.19     53.99 o 
  -1  -3   4     1652.51     1891.13     24.08 o 
   0  -3   4    13958.13    13265.03    149.42 o 
   1  -3   4     3216.57     3192.05     38.52 o 
   2  -3   4     1619.75     1611.74     26.49 o 
   3  -3   4     7054.17     6893.15    105.53 o 
   4  -3   4      912.09      917.06     34.31 o 
   5  -3   4      962.66      934.84     20.72 o 
   6  -3   4     1850.22     1855.11     56.73 o 
   7  -3   4      246.99      253.13     11.39 o 
  -8  -2   4      148.53      163.02      9.23 o 
  -7  -2   4     1773.50     1725.30     34.18 o 
  -6  -2   4     1352.89     1287.61     26.26 o 
  -5  -2   4      600.82      596.89     14.60 o 
  -4  -2   4     5550.50     5413.38     64.02 o 
  -3  -2   4     1688.57     1858.33     24.13 o 
  -2  -2   4        5.77       14.31      1.46 o 
  -1  -2   4    15136.15    13626.24    362.92 o 
   0  -2   4     1374.43     1296.71     21.49 o 
   1  -2   4       75.60       58.65      4.08 o 
   2  -2   4     8440.49     8033.55    153.89 o 
   3  -2   4      883.98      841.14     25.67 o 
   4  -2   4      714.18      710.85     23.22 o 
   5  -2   4     2833.19     2785.85     46.22 o 
   6  -2   4        9.03       12.68      3.36 o 
   7  -2   4      659.63      628.24     17.88 o 
  -8  -1   4     1243.90     1231.00     28.59 o 
  -7  -1   4     1017.53     1010.97     34.44 o 
  -6  -1   4      184.24      172.14      7.94 o 
  -5  -1   4     4484.35     4524.50     69.44 o 
  -4  -1   4     1702.34     1815.36     24.23 o 
  -3  -1   4        5.84        9.09      1.59 o 
  -2  -1   4     5245.20     5223.14     60.26 o 
  -1  -1   4      344.41      306.24      7.11 o 
   0  -1   4      233.65      276.70     28.40 o 
   1  -1   4     3878.02     3580.00     42.14 o 
   2  -1   4     3612.46     3677.74     43.76 o 
   3  -1   4      642.52      602.48     12.47 o 
   4  -1   4     4922.47     4691.96     70.01 o 
   5  -1   4      351.34      347.62     10.69 o 
   6  -1   4     1134.33     1109.46     23.63 o 
   7  -1   4     1497.94     1414.05     29.68 o 
   8  -1   4      116.81      105.85      8.14 o 
  -8   0   4      847.27      882.37     23.39 o 
  -7   0   4       57.69       47.22      5.10 o 
  -6   0   4     3613.95     3413.63     56.19 o 
  -5   0   4      528.59      508.96     13.36 o 
  -4   0   4     1432.67     1590.40     27.81 o 
  -3   0   4     8167.94     8295.87     94.65 o 
  -2   0   4      621.55      674.91     11.62 o 
  -1   0   4       12.62       17.50      1.40 o 
   0   0   4     2615.78     2551.17     37.69 o 
   1   0   4     1184.46     1271.57     16.36 o 
   2   0   4     2290.07     2371.10     49.56 o 
   3   0   4    10918.96    10827.71    122.12 o 
   4   0   4     1306.80     1356.88     18.86 o 
   5   0   4     1023.96     1039.14     20.97 o 
   6   0   4     2557.85     2468.49     42.53 o 
   7   0   4      284.49      296.62     12.45 o 
   8   0   4      353.72      351.58     18.21 o 
  -8   1   4       73.03       58.29      6.62 o 
  -7   1   4     1277.04     1230.29     27.40 o 
  -6   1   4     1214.72     1189.36     25.17 o 
  -5   1   4      787.41      799.65     18.01 o 
  -4   1   4     2626.39     2667.35     42.81 o 
  -3   1   4      760.58      768.02     17.83 o 
  -2   1   4     9365.38     9338.50    135.89 o 
  -1   1   4    13884.99    12782.36    144.00 o 
   0   1   4     5911.84     5806.30    108.49 o 
   1   1   4    10355.12     9957.07    113.11 o 
   2   1   4    13435.66    12704.64    141.92 o 
   3   1   4      181.56      173.49      6.06 o 
   4   1   4     3884.02     3734.16     45.02 o 
   5   1   4     3522.65     3473.37     54.23 o 
   6   1   4      152.89      163.06      7.60 o 
   7   1   4      903.27      920.94     21.59 o 
   8   1   4     1106.04     1121.98     26.26 o 
  -8   2   4      843.89      839.22     23.24 o 
  -7   2   4      570.49      538.83     16.60 o 
  -6   2   4      423.27      391.72     12.75 o 
  -5   2   4     4355.31     4105.70     64.56 o 
  -4   2   4      838.97      827.19     17.44 o 
  -3   2   4     2387.23     2265.83     36.27 o 
  -2   2   4     9276.57     9072.87    102.38 o 
  -1   2   4       18.08       16.27      1.42 o 
   0   2   4       32.75       47.42      2.09 o 
   1   2   4    12895.00    11901.24    147.03 o 
   2   2   4       29.48       22.27      1.49 o 
   3   2   4     1053.83     1128.06     15.50 o 
   4   2   4     9271.98     9432.52    107.59 o 
   5   2   4      227.86      255.12      8.33 o 
   6   2   4      635.70      683.92     16.39 o 
   7   2   4     1006.03     1028.53     35.42 o 
   8   2   4        1.32        7.29      6.35 o 
  -7   3   4      153.47      145.62      9.12 o 
  -6   3   4     2507.46     2517.90     45.00 o 
  -5   3   4     1106.01     1120.47     31.23 o 
  -4   3   4     1121.41     1195.77     23.21 o 
  -3   3   4     3940.50     4040.47     60.91 o 
  -2   3   4       28.25       24.26      6.20 o 
  -1   3   4       16.56       16.27      1.42 o 
   0   3   4    12050.51    10918.33    197.97 o 
   1   3   4     7993.74     7768.24    109.10 o 
   2   3   4       17.90       41.34      3.49 o 
   3   3   4     5549.05     5572.55     64.53 o 
   4   3   4      172.90      195.72      5.04 o 
   5   3   4     3621.52     3624.39     44.95 o 
   6   3   4     2040.73     1978.76     56.13 o 
   7   3   4      126.86      106.47     11.48 o 
   8   3   4      590.61      585.67     27.92 o 
  -7   4   4     1448.51     1431.16     31.66 o 
  -6   4   4      668.75      651.78     18.04 o 
  -5   4   4      352.14      326.69     11.23 o 
  -4   4   4     6963.36     6702.21     99.15 o 
  -3   4   4      795.63      836.27     34.17 o 
  -2   4   4     1313.29     1509.04     20.00 o 
  -1   4   4    16398.36    15567.10    179.56 o 
   0   4   4      211.47      233.29      4.77 o 
   1   4   4     5496.36     5697.01    126.64 o 
   2   4   4    10705.29    10544.63    203.87 o 
   3   4   4      665.76      650.43     10.01 o 
   4   4   4     2709.24     2880.07     35.97 o 
   5   4   4     2998.83     3178.82     50.71 o 
   6   4   4      106.65      128.75     11.24 o 
   7   4   4      890.57      923.09     34.29 o 
   8   4   4     1076.09     1135.40     41.73 o 
  -7   5   4      119.12      120.45      8.84 o 
  -6   5   4      435.10      420.61     28.24 o 
  -5   5   4     1388.85     1433.95     29.17 o 
  -4   5   4      886.29      893.86     19.87 o 
  -3   5   4      386.78      432.25     25.96 o 
  -2   5   4     2214.85     2264.45     28.96 o 
  -1   5   4      702.41      773.40     11.92 o 
   0   5   4     5187.92     5109.40     62.64 o 
   1   5   4     5908.38     5916.26    153.78 o 
   2   5   4     1640.55     1637.47     37.46 o 
   3   5   4     4495.76     4546.81     68.34 o 
   4   5   4     2598.05     2697.19     43.85 o 
   5   5   4       17.31       16.18      2.91 o 
   6   5   4     2171.79     2166.80     62.84 o 
   7   5   4     1064.38     1110.94     39.42 o 
   8   5   4       23.10       26.88      8.64 o 
  -6   6   4     1394.26     1378.62     30.59 o 
  -5   6   4       65.79       74.15      6.15 o 
  -4   6   4     1058.43     1084.27     30.30 o 
  -3   6   4     3602.29     3665.18     58.12 o 
  -2   6   4      277.80      334.43     51.61 o 
  -1   6   4      355.33      361.01      7.40 o 
   0   6   4     3836.45     3857.17     55.12 o 
   1   6   4      100.19       98.54      5.08 o 
   2   6   4     2946.29     3004.02     89.85 o 
   3   6   4     9109.02     8800.76    126.83 o 
   4   6   4       37.58       38.98     14.80 o 
   5   6   4     2689.49     2809.29     47.16 o 
   6   6   4     2180.39     2275.58     40.89 o 
   7   6   4       42.82       48.98      9.54 o 
   8   6   4      780.53      861.81     37.26 o 
  -6   7   4      267.23      265.55     12.38 o 
  -5   7   4      322.71      318.13     18.45 o 
  -4   7   4     1303.33     1249.79     26.50 o 
  -3   7   4      167.55      172.79      9.51 o 
  -2   7   4      379.41      383.87     11.14 o 
  -1   7   4     2275.41     2357.62     30.95 o 
   0   7   4     1364.05     1370.41     25.16 o 
   1   7   4      785.95      795.37     17.36 o 
   2   7   4     9164.01     8576.88    271.89 o 
   3   7   4     1647.44     1612.72     42.25 o 
   4   7   4     1716.67     1709.68     32.00 o 
   5   7   4     3264.68     3201.85     69.15 o 
   6   7   4       83.38       76.78      6.06 o 
   7   7   4     1686.27     1643.40     53.83 o 
   8   7   4      805.64      868.03     38.80 o 
  -5   8   4     1956.26     1993.95     39.67 o 
  -4   8   4        5.01        7.75      3.40 o 
  -3   8   4     2482.86     2534.54     48.70 o 
  -2   8   4     4042.34     4166.18     65.56 o 
  -1   8   4       39.01       43.61      8.03 o 
   0   8   4     1370.85     1424.25     26.78 o 
   1   8   4     1928.25     1965.61     42.31 o 
   2   8   4       35.05       36.09      5.02 o 
   3   8   4     1525.57     1414.00     29.87 o 
   4   8   4     2942.03     2780.94     52.87 o 
   5   8   4      664.17      623.79     17.20 o 
   6   8   4      789.50      794.16     21.09 o 
   7   8   4     1005.24      989.40     24.81 o 
  -4   9   4      306.40      322.20     14.25 o 
  -3   9   4     1776.24     1792.88     52.27 o 
  -2   9   4      597.00      642.43     26.22 o 
  -1   9   4     1732.93     1693.00     48.41 o 
   0   9   4     4506.42     4549.53     70.84 o 
   1   9   4      462.53      447.22     13.07 o 
   2   9   4     2203.06     2140.87     38.63 o 
   3   9   4     1065.85     1053.77     23.49 o 
   4   9   4       13.11        9.90      5.91 o 
   5   9   4     1641.85     1601.04     37.91 o 
   6   9   4      854.65      849.28     22.46 o 
   7   9   4        3.54       22.83      8.64 o 
  -3  10   4       13.13       23.67      6.92 o 
  -2  10   4      380.79      419.77     21.53 o 
  -1  10   4     1283.44     1330.94     41.93 o 
   0  10   4        5.45        6.24      3.56 o 
   1  10   4      990.65      964.78     30.41 o 
   2  10   4      859.46      834.11     20.46 o 
   3  10   4       56.47       61.26     14.72 o 
   4  10   4      910.53      858.33     22.00 o 
   5  10   4      774.29      726.58     20.49 o 
   6  10   4       15.97       15.79      4.54 o 
   7  10   4      662.66      643.60     21.90 o 
  -2  11   4     1342.72     1380.03     45.11 o 
  -1  11   4      219.81      221.30     16.11 o 
   0  11   4     1244.69     1269.19     27.40 o 
   1  11   4     2513.65     2506.96     45.17 o 
   2  11   4       32.30       41.37      5.24 o 
   3  11   4     2225.79     2193.49     41.93 o 
   4  11   4     1543.04     1553.64     45.01 o 
   5  11   4        0.81       -4.08      3.22 o 
   6  11   4     1118.82     1093.52     28.23 o 
  -1  12   4      857.70      894.38     34.84 o 
   0  12   4     1300.65     1336.47     44.44 o 
   1  12   4        1.25       -5.22      5.32 o 
   2  12   4     1178.21     1166.27     27.21 o 
   3  12   4     1034.32      988.14     53.23 o 
   4  12   4        5.50        1.67      3.56 o 
   5  12   4      677.33      681.37     29.54 o 
  -2 -11   5      496.86      475.91     22.59 o 
  -5 -10   5     1079.13      997.88     34.22 o 
  -4 -10   5        0.51       -0.82      3.57 o 
  -3 -10   5     1698.14     1704.48     48.43 o 
  -2 -10   5      810.16      801.19     29.17 o 
  -1 -10   5        4.24        3.31      3.81 o 
   0 -10   5      671.71      673.61     26.22 o 
   1 -10   5     1164.70     1173.89     39.75 o 
  -6  -9   5     1378.11     1277.02     39.35 o 
  -5  -9   5       46.73       38.08      6.79 o 
  -4  -9   5      930.29      857.87     29.57 o 
  -3  -9   5     1493.37     1426.20     41.36 o 
  -2  -9   5       70.33       66.17      7.91 o 
  -1  -9   5      176.65      182.97      8.96 o 
   0  -9   5     1183.31     1185.55     26.22 o 
   1  -9   5        1.05        2.19      2.83 o 
   2  -9   5      453.56      460.25     22.59 o 
   3  -9   5     1041.74     1069.36     38.05 o 
  -6  -8   5       67.46       60.73      7.78 o 
  -4  -8   5     2419.35     2421.94     60.57 o 
  -3  -8   5       25.59       20.64      3.73 o 
  -2  -8   5     2449.74     2521.11     63.97 o 
  -1  -8   5     2210.81     2277.12     40.49 o 
   0  -8   5       45.44       53.22      5.06 o 
   1  -8   5     1641.56     1658.91     31.98 o 
   2  -8   5     1076.27     1089.17     35.61 o 
   3  -8   5       21.72       17.94      6.52 o 
   4  -8   5     1241.11     1312.52     43.03 o 
  -6  -7   5     1044.80     1006.30     31.51 o 
  -5  -7   5     2244.87     2229.02     56.04 o 
  -4  -7   5        0.15       -0.25      2.67 o 
  -3  -7   5     1443.42     1449.97     39.88 o 
  -2  -7   5     1408.32     1409.25     35.01 o 
  -1  -7   5       22.38       23.87      3.55 o 
   0  -7   5     1489.63     1496.91     28.65 o 
   1  -7   5     3224.90     3230.62     52.52 o 
   2  -7   5        6.76        8.02      4.58 o 
   3  -7   5     1830.67     1949.97     52.93 o 
   4  -7   5     1092.48     1062.02     36.01 o 
  -6  -6   5     1737.78     1584.54     42.09 o 
  -5  -6   5       11.47        9.45      2.59 o 
  -4  -6   5     3629.61     3654.25     93.88 o 
  -3  -6   5     1192.40     1210.50     25.74 o 
  -2  -6   5      237.61      244.18      8.83 o 
  -1  -6   5     1629.55     1557.77     28.73 o 
   0  -6   5      829.95      845.73     18.42 o 
   1  -6   5      140.77      146.28      8.08 o 
   2  -6   5     2850.36     2846.53     46.71 o 
   3  -6   5     2323.21     2294.49     58.11 o 
   4  -6   5      178.07      169.96     12.65 o 
   5  -6   5     1551.57     1578.72     47.02 o 
  -7  -5   5     2089.39     2224.86     56.08 o 
  -6  -5   5      397.75      418.45     17.45 o 
  -5  -5   5     1473.67     1546.48     28.12 o 
  -4  -5   5     4571.01     4678.67     70.03 o 
  -3  -5   5      474.47      511.86     17.23 o 
  -2  -5   5     2950.35     2999.33     47.51 o 
  -1  -5   5     3555.45     3792.08     58.11 o 
   0  -5   5       26.11       25.74      3.02 o 
   1  -5   5      683.13      697.50     15.59 o 
   2  -5   5     4178.17     4241.28     90.72 o 
   3  -5   5      143.73      129.90      9.96 o 
   4  -5   5     1542.82     1591.61     44.25 o 
   5  -5   5      978.61      981.99     33.12 o 
   6  -5   5       85.98       78.89     10.55 o 
  -8  -4   5      352.64      358.27     17.78 o 
  -7  -4   5        2.68        4.56      3.42 o 
  -6  -4   5      959.22      985.63     28.01 o 
  -5  -4   5     1805.72     1822.63     26.26 o 
  -4  -4   5        8.84       10.84      2.88 o 
  -3  -4   5     3266.26     3320.11     41.52 o 
  -2  -4   5     3007.84     2976.58     46.58 o 
  -1  -4   5       18.36       22.53      2.80 o 
   0  -4   5     2714.99     2767.73     43.30 o 
   1  -4   5     6295.18     6122.47    122.72 o 
   2  -4   5       10.19        7.26      1.64 o 
   3  -4   5     4987.92     5100.37     77.45 o 
   4  -4   5     1355.13     1321.94     35.70 o 
   5  -4   5       45.55       50.74      4.99 o 
   6  -4   5     1007.69     1034.78     24.36 o 
  -8  -3   5       10.41       14.21      6.34 o 
  -7  -3   5     1799.46     1794.31     35.44 o 
  -6  -3   5     1988.02     1996.31     36.68 o 
  -5  -3   5       70.23       82.26      4.05 o 
  -4  -3   5     4070.66     4154.44     50.92 o 
  -3  -3   5     4272.19     4469.55     53.66 o 
  -2  -3   5      465.36      478.33      8.59 o 
  -1  -3   5     4724.89     4915.00     71.26 o 
   0  -3   5     8615.81     8502.14    118.84 o 
   1  -3   5        1.07        8.96      5.94 o 
   2  -3   5     4933.29     5105.11     60.78 o 
   3  -3   5     1884.25     1963.17     26.77 o 
   4  -3   5      741.85      735.03     16.77 o 
   5  -3   5     2808.88     2652.26     45.34 o 
   6  -3   5      623.57      625.54     17.33 o 
   7  -3   5      230.73      222.57     10.82 o 
  -8  -2   5      859.25      825.37     22.27 o 
  -7  -2   5      908.88      878.00     21.82 o 
  -6  -2   5        4.10       13.74      7.11 o 
  -5  -2   5     2325.33     2267.55     38.82 o 
  -4  -2   5     1723.35     1731.26     23.79 o 
  -3  -2   5      857.63      898.98     17.15 o 
  -2  -2   5     1508.40     1450.03     19.36 o 
  -1  -2   5      585.29      532.27     11.48 o 
   0  -2   5       35.79       26.33      7.44 o 
   1  -2   5     3258.52     3176.15     38.36 o 
   2  -2   5     3226.68     3267.02     40.79 o 
   3  -2   5      666.11      699.34     18.29 o 
   4  -2   5     4595.47     4643.62     70.31 o 
   5  -2   5     1014.82     1002.07     21.45 o 
   6  -2   5      741.87      721.76     18.40 o 
   7  -2   5     1728.36     1738.60     35.12 o 
  -8  -1   5     1427.52     1434.57     41.81 o 
  -7  -1   5       13.40       10.80      3.46 o 
  -6  -1   5     2677.21     2707.61     46.69 o 
  -5  -1   5     4904.11     4904.88     74.83 o 
  -4  -1   5      924.05     1002.14     15.38 o 
  -3  -1   5     2168.09     2106.65     27.09 o 
  -2  -1   5     1567.90     1639.40     21.29 o 
  -1  -1   5      935.76      863.21     15.80 o 
   0  -1   5     3904.64     3751.75     54.95 o 
   1  -1   5    15022.50    13536.12    222.93 o 
   2  -1   5       18.52       14.57      5.82 o 
   3  -1   5     3940.74     3869.63     46.83 o 
   4  -1   5     2459.75     2448.69     39.90 o 
   5  -1   5      515.37      511.92     20.93 o 
   6  -1   5     1826.34     1681.42     32.15 o 
   7  -1   5      672.60      663.68     18.35 o 
  -8   0   5        4.92        8.84      3.71 o 
  -7   0   5      670.14      600.80     17.29 o 
  -6   0   5     1688.56     1606.71     31.25 o 
  -5   0   5      172.25      169.75      7.31 o 
  -4   0   5     5110.36     5086.65     75.74 o 
  -3   0   5     6148.33     6430.10    112.56 o 
  -2   0   5      244.78      247.01     10.81 o 
  -1   0   5     4866.75     4762.33     55.27 o 
   0   0   5     5028.32     4666.95     54.22 o 
   1   0   5     1638.98     1628.80     23.74 o 
   2   0   5    11773.99    10855.67    201.71 o 
   3   0   5     3820.56     3920.17     64.44 o 
   4   0   5      272.86      296.05      8.69 o 
   5   0   5     2995.41     2930.86     47.47 o 
   6   0   5      541.76      518.13     16.86 o 
   7   0   5       88.96       91.79      6.71 o 
   8   0   5     1028.22     1029.16     25.17 o 
  -8   1   5      974.61      910.48     24.25 o 
  -7   1   5     1146.09     1032.67     24.51 o 
  -6   1   5       62.50       64.09      5.32 o 
  -5   1   5     3224.88     3055.76     56.66 o 
  -4   1   5     1612.80     1551.86     32.38 o 
  -3   1   5     1483.09     1570.91     23.76 o 
  -2   1   5    10736.72    10350.79    116.84 o 
  -1   1   5     2410.02     2391.71     29.10 o 
   0   1   5     3887.18     4189.52     48.81 o 
   1   1   5     7295.11     7187.80     81.77 o 
   2   1   5     3058.38     3112.51     50.44 o 
   3   1   5      513.13      545.10      9.24 o 
   4   1   5     3290.85     3282.94     40.41 o 
   5   1   5      699.72      711.41     21.13 o 
   6   1   5      366.62      335.32     21.85 o 
   7   1   5     2402.69     2355.79     42.44 o 
   8   1   5      444.49      441.47     15.02 o 
  -7   2   5        2.35        4.21      3.11 o 
  -6   2   5     1434.84     1394.88     28.71 o 
  -5   2   5     1160.84     1212.87     32.03 o 
  -4   2   5      145.17      148.34      8.64 o 
  -3   2   5     3118.62     3220.77     39.01 o 
  -2   2   5     4447.39     4361.46     72.35 o 
  -1   2   5      368.76      353.82     12.53 o 
   0   2   5     1497.12     1443.84     18.51 o 
   1   2   5     1476.89     1420.79     22.63 o 
   2   2   5     7659.01     7700.33     87.50 o 
   3   2   5     8153.36     7857.76     89.78 o 
   4   2   5      319.27      264.19      6.13 o 
   5   2   5      351.54      354.21      8.98 o 
   6   2   5     1003.67      955.04     20.63 o 
   7   2   5      254.62      224.93     15.71 o 
   8   2   5      383.72      374.93     21.53 o 
  -7   3   5      924.53      914.70     46.91 o 
  -6   3   5     1006.01      948.36     22.51 o 
  -5   3   5      221.73      230.04      9.07 o 
  -4   3   5     1810.37     1754.43     32.49 o 
  -3   3   5     5357.90     5166.07     76.37 o 
  -2   3   5      654.92      638.80      9.94 o 
  -1   3   5    14334.33    13811.97    154.33 o 
   0   3   5    24538.22    21373.51    427.24 o 
   1   3   5     3748.28     3902.35     48.56 o 
   2   3   5    19496.03    18884.08    212.21 o 
   3   3   5      432.41      448.58      7.88 o 
   4   3   5     3936.60     4111.62     49.53 o 
   5   3   5     3250.81     3281.24     41.31 o 
   6   3   5      447.71      500.00     21.75 o 
   7   3   5      173.45      146.86     13.15 o 
   8   3   5      921.41      977.36     37.50 o 
  -7   4   5      730.94      742.49     45.38 o 
  -6   4   5      406.33      378.97     18.00 o 
  -5   4   5     1312.95     1262.06     26.25 o 
  -4   4   5     1236.60     1254.89     24.74 o 
  -3   4   5      286.18      291.60      8.95 o 
  -2   4   5     2013.50     2011.05     25.79 o 
  -1   4   5     7679.19     7408.22     84.70 o 
   0   4   5     1445.19     1781.29     49.65 o 
   1   4   5     8289.63     8018.40    113.65 o 
   2   4   5     6161.13     6355.05    103.90 o 
   3   4   5      800.71      778.91     11.67 o 
   4   4   5     5913.96     5939.02     87.36 o 
   5   4   5      670.13      654.64     15.33 o 
   6   4   5      405.91      389.23     19.50 o 
   7   4   5     1554.60     1626.30     49.93 o 
   8   4   5       95.45      113.24     13.40 o 
  -7   5   5      123.88      124.21      8.84 o 
  -6   5   5     2154.93     2079.87     64.13 o 
  -5   5   5     1219.76     1195.00     25.84 o 
  -4   5   5      316.62      308.57     10.45 o 
  -3   5   5     2933.94     2958.54     47.84 o 
  -2   5   5      191.88      199.31      5.12 o 
  -1   5   5      970.47     1107.42     15.86 o 
   0   5   5     9597.77     9370.98    117.74 o 
   1   5   5     1253.80     1219.39     22.13 o 
   2   5   5     1822.46     1958.76     43.85 o 
   3   5   5     5802.95     5846.31    126.91 o 
   4   5   5      127.19      148.54      6.54 o 
   5   5   5     1578.08     1550.34     35.72 o 
   6   5   5     3340.64     3421.79     66.20 o 
   7   5   5      158.87      192.52     15.01 o 
   8   5   5      710.50      708.96     31.95 o 
  -6   6   5      424.26      410.52     15.79 o 
  -5   6   5       79.13       73.12      6.14 o 
  -4   6   5     1235.42     1233.03     25.66 o 
  -3   6   5      836.73      865.92     19.11 o 
  -2   6   5       27.22       25.68      3.18 o 
  -1   6   5     1742.34     1752.15     23.69 o 
   0   6   5     2007.27     2002.85     26.07 o 
   1   6   5     1009.87     1061.34     25.18 o 
   2   6   5     3129.87     3230.29     51.23 o 
   3   6   5      877.10      859.35     18.56 o 
   4   6   5     1285.27     1274.80     25.13 o 
   5   6   5     2841.35     2718.26     46.16 o 
   6   6   5      749.61      774.10     19.02 o 
   7   6   5      367.23      376.49     22.01 o 
   8   6   5     1732.31     1748.81     57.16 o 
  -6   7   5      209.99      203.80     10.81 o 
  -5   7   5     1173.20     1219.47     27.55 o 
  -4   7   5      422.05      443.09     13.83 o 
  -3   7   5      709.60      699.50     17.20 o 
  -2   7   5     3124.54     3295.01     52.86 o 
  -1   7   5     1397.69     1474.76     21.11 o 
   0   7   5     4151.34     4146.73    103.82 o 
   1   7   5     9425.32     9004.10    353.39 o 
   2   7   5      915.87      901.00     19.47 o 
   3   7   5     2577.88     2559.07     63.41 o 
   4   7   5     2212.95     2143.34     38.34 o 
   5   7   5        3.71        3.53      2.75 o 
   6   7   5      223.32      235.26     13.40 o 
   7   7   5     1110.73     1140.67     42.59 o 
   8   7   5      228.24      232.32     20.16 o 
  -5   8   5      352.04      359.07     13.75 o 
  -4   8   5      450.57      502.40     27.55 o 
  -3   8   5     1657.24     1652.62     47.56 o 
  -2   8   5     2800.05     2797.40     80.06 o 
  -1   8   5       24.54       26.02      3.41 o 
   0   8   5     4947.88     4893.82     74.59 o 
   1   8   5     4418.35     4218.12     80.47 o 
   2   8   5      882.90      879.85     19.80 o 
   3   8   5     8240.26     7758.67    162.55 o 
   4   8   5      905.46      897.88     21.27 o 
   5   8   5      516.75      507.44     15.31 o 
   6   8   5     1830.98     1799.21     36.04 o 
   7   8   5       92.28       94.68      7.35 o 
  -4   9   5     1573.31     1609.26     51.75 o 
  -3   9   5       82.51      106.10     11.55 o 
  -2   9   5      822.26      841.25     31.36 o 
  -1   9   5     1578.88     1698.77     49.49 o 
   0   9   5        5.11        5.92      3.79 o 
   1   9   5      125.68      134.65     14.54 o 
   2   9   5     1152.61     1083.00     23.51 o 
   3   9   5        8.95       12.62      3.37 o 
   4   9   5      456.06      480.13     19.58 o 
   5   9   5     1371.19     1330.71     29.37 o 
   6   9   5       38.08       25.22      4.87 o 
   7   9   5      514.31      521.60     17.60 o 
  -3  10   5      134.92      153.36     14.10 o 
  -2  10   5     1547.63     1608.73     49.67 o 
  -1  10   5      439.66      466.61     22.63 o 
   0  10   5      655.31      638.21     32.22 o 
   1  10   5     2798.94     2747.29     47.80 o 
   2  10   5      263.34      277.82     10.98 o 
   3  10   5     1556.57     1457.20     30.40 o 
   4  10   5     1664.56     1532.20     32.27 o 
   5  10   5       33.91       42.72      6.58 o 
   6  10   5      887.01      819.39     23.04 o 
  -2  11   5      333.30      391.21     22.06 o 
  -1  11   5      493.06      506.14     24.61 o 
   0  11   5     2276.04     2333.81     42.80 o 
   1  11   5       66.52       59.80      5.70 o 
   2  11   5     1659.33     1662.74     33.84 o 
   3  11   5     1665.54     1655.31     34.43 o 
   4  11   5       38.84       33.37      7.64 o 
   5  11   5      438.87      459.24     16.50 o 
   6  11   5      963.75      923.54     25.54 o 
  -1  12   5     1706.46     1844.64     56.89 o 
   0  12   5      441.51      509.98     25.49 o 
   1  12   5      879.57      910.92     22.97 o 
   2  12   5     2562.50     2605.69     48.34 o 
   3  12   5      329.59      313.57     13.18 o 
   4  12   5      771.62      760.18     21.89 o 
   5  12   5     1417.39     1362.34     50.55 o 
  -4 -10   6      227.32      187.30     14.06 o 
  -3 -10   6      994.62      956.01     33.56 o 
  -2 -10   6      336.53      327.07     18.22 o 
  -1 -10   6      662.05      662.11     26.66 o 
   0 -10   6     1541.09     1601.99     50.93 o 
  -5  -9   6      922.92      900.70     31.66 o 
  -4  -9   6      819.93      826.98     29.64 o 
  -3  -9   6      472.50      438.08     20.23 o 
  -2  -9   6      818.10      807.85     29.04 o 
  -1  -9   6     1398.20     1421.40     30.00 o 
   0  -9   6      499.29      515.41     16.16 o 
   1  -9   6      904.87      881.88     22.31 o 
   2  -9   6     1120.85     1233.04     41.38 o 
  -6  -8   6      567.67      558.26     23.16 o 
  -5  -8   6     1843.28     1765.25     48.50 o 
  -4  -8   6      576.76      555.97     22.43 o 
  -3  -8   6      567.49      562.85     16.03 o 
  -2  -8   6     2066.66     2118.02     38.87 o 
  -1  -8   6      561.13      575.24     16.19 o 
   0  -8   6      242.05      266.60     10.79 o 
   1  -8   6     1341.22     1329.66     29.87 o 
   2  -8   6       99.66       92.97     10.62 o 
   3  -8   6      389.95      416.37     21.46 o 
  -6  -7   6     1176.58     1196.75     36.29 o 
  -5  -7   6      355.28      366.71     12.25 o 
  -4  -7   6      649.74      624.20     16.46 o 
  -3  -7   6     2008.42     2045.00     37.07 o 
  -2  -7   6       71.71       73.01      5.61 o 
  -1  -7   6     3463.85     3532.71     57.28 o 
   0  -7   6     2860.94     2832.32     47.90 o 
   1  -7   6       39.37       33.60      4.23 o 
   2  -7   6     1697.22     1684.58     47.51 o 
   3  -7   6      469.24      461.37     21.66 o 
   4  -7   6        3.24        0.55      5.49 o 
  -6  -6   6      103.42      113.50      6.78 o 
  -5  -6   6      293.56      296.03     10.38 o 
  -4  -6   6     2597.62     2637.89     52.25 o 
  -3  -6   6      846.04      870.61     19.59 o 
  -2  -6   6     1076.21     1095.27     22.81 o 
  -1  -6   6     4722.76     4742.27     72.49 o 
   0  -6   6        1.18        0.75      2.02 o 
   1  -6   6     5774.04     5621.14     84.30 o 
   2  -6   6     3275.00     3271.30     55.55 o 
   3  -6   6       19.76       26.46      6.48 o 
   4  -6   6     1457.12     1426.81     43.10 o 
   5  -6   6      837.74      856.74     32.33 o 
  -7  -5   6        4.48        6.28      4.05 o 
  -6  -5   6     1307.34     1338.54     37.92 o 
  -5  -5   6      182.32      185.56      7.93 o 
  -4  -5   6       13.00       13.60      3.01 o 
  -3  -5   6      842.08      865.02     37.10 o 
  -2  -5   6     1462.54     1517.23     28.05 o 
  -1  -5   6     4249.93     4343.87     66.14 o 
   0  -5   6     3199.00     3148.97     50.14 o 
   1  -5   6     4873.72     4842.35     72.89 o 
   2  -5   6      544.36      550.38     15.51 o 
   3  -5   6     2661.08     2691.45     65.16 o 
   4  -5   6     1289.98     1292.53     38.96 o 
   5  -5   6        1.67        5.35      4.83 o 
   6  -5   6      771.63      806.11     31.51 o 
  -8  -4   6      348.82      353.18     18.29 o 
  -7  -4   6     1467.71     1554.70     43.70 o 
  -6  -4   6     3490.21     3542.88     80.36 o 
  -5  -4   6      115.35      115.91      5.99 o 
  -4  -4   6     3455.25     3526.52     54.67 o 
  -3  -4   6     4693.58     4852.90     72.27 o 
  -2  -4   6     2182.91     2152.08     35.89 o 
  -1  -4   6     2265.48     2347.38     38.49 o 
   0  -4   6     7085.32     7236.34    103.78 o 
   1  -4   6       52.62       59.05      4.29 o 
   2  -4   6     2124.46     2027.04     34.80 o 
   3  -4   6     3600.79     3481.67     78.73 o 
   4  -4   6        9.87       13.88      4.94 o 
   5  -4   6      466.85      463.49     20.69 o 
   6  -4   6      723.09      725.35     28.12 o 
  -8  -3   6      422.07      453.66     20.91 o 
  -7  -3   6     1166.84     1175.04     35.56 o 
  -6  -3   6      329.10      324.35     11.43 o 
  -5  -3   6     1243.22     1236.67     19.54 o 
  -4  -3   6     1327.03     1380.71     20.44 o 
  -3  -3   6      515.77      535.89     12.62 o 
  -2  -3   6     2118.42     2185.31     53.61 o 
  -1  -3   6     4109.63     4047.95     60.53 o 
   0  -3   6       19.01       40.83      5.29 o 
   1  -3   6     1897.60     1883.62     44.47 o 
   2  -3   6     1608.73     1616.22     22.59 o 
   3  -3   6       95.46       79.10      3.87 o 
   4  -3   6     2542.32     2645.50     44.13 o 
   5  -3   6     1605.05     1645.39     44.72 o 
   6  -3   6        3.13        6.17      3.35 o 
   7  -3   6     1038.99     1032.43     35.48 o 
  -8  -2   6     1341.91     1371.28     33.28 o 
  -7  -2   6       41.82       50.83      6.31 o 
  -6  -2   6     1212.68     1272.68     26.62 o 
  -5  -2   6     1851.66     1921.01     34.32 o 
  -4  -2   6      116.36      112.11      4.33 o 
  -3  -2   6     2386.03     2502.05     32.07 o 
  -2  -2   6     5222.22     5399.63     63.30 o 
  -1  -2   6       85.85       97.43      4.70 o 
   0  -2   6     4705.53     4890.16     71.35 o 
   1  -2   6     4200.56     4082.83     85.06 o 
   2  -2   6     1641.32     1704.98     28.08 o 
   3  -2   6     5367.43     5468.08     65.37 o 
   4  -2   6     1974.32     1986.28     34.45 o 
   5  -2   6       79.50       77.63      5.55 o 
   6  -2   6     1398.10     1390.63     28.81 o 
   7  -2   6     1036.21     1040.24     25.07 o 
  -8  -1   6      151.20      151.14      9.26 o 
  -7  -1   6     1252.10     1245.80     27.83 o 
  -6  -1   6     1393.83     1352.51     27.80 o 
  -5  -1   6      464.66      422.62     12.26 o 
  -4  -1   6      939.09      909.67     14.72 o 
  -3  -1   6     1448.87     1391.41     24.76 o 
  -2  -1   6     1718.31     2016.04     25.94 o 
  -1  -1   6    13663.50    12805.47    178.22 o 
   0  -1   6    15424.40    15123.80    292.36 o 
   1  -1   6      899.60     1056.32     15.08 o 
   2  -1   6     8627.89     8451.42    110.71 o 
   3  -1   6     1454.02     1517.47     21.22 o 
   4  -1   6        3.69        2.47      1.52 o 
   5  -1   6     2137.61     2131.96     37.25 o 
   6  -1   6     1216.60     1249.30     26.22 o 
   7  -1   6        0.98       -2.76      2.79 o 
  -8   0   6      769.86      776.77     21.94 o 
  -7   0   6     1665.67     1669.73     34.11 o 
  -6   0   6        3.67        8.67      3.00 o 
  -5   0   6     4355.85     4398.83     68.35 o 
  -4   0   6     5498.44     5434.54     80.83 o 
  -3   0   6      117.79       99.39      5.92 o 
  -2   0   6     5277.72     5100.73     59.91 o 
  -1   0   6     9077.54     8814.03    100.19 o 
   0   0   6        4.30        2.69      1.65 o 
   1   0   6     7233.77     6983.67    240.39 o 
   2   0   6     5577.29     5503.97     84.50 o 
   3   0   6       69.76       58.80      3.85 o 
   4   0   6      960.99      954.87     15.08 o 
   5   0   6     2708.21     2659.58     44.08 o 
   6   0   6        5.52        5.57      3.01 o 
   7   0   6      508.13      520.49     15.71 o 
  -8   1   6      789.50      779.62     22.23 o 
  -7   1   6      293.63      276.59     11.53 o 
  -6   1   6     1072.03     1051.81     23.53 o 
  -5   1   6     2455.51     2414.96     41.47 o 
  -4   1   6      409.47      412.60     19.58 o 
  -3   1   6     2970.97     3000.51     37.33 o 
  -2   1   6     4191.07     4142.63     49.25 o 
  -1   1   6      134.12      129.48      3.83 o 
   0   1   6    11570.22    10728.75    255.92 o 
   1   1   6     7011.13     6726.55     77.31 o 
   2   1   6      383.88      432.02     11.75 o 
   3   1   6     2209.59     2212.42     28.35 o 
   4   1   6     1000.32     1002.27     15.39 o 
   5   1   6      806.60      815.54     22.53 o 
   6   1   6     2049.61     2099.70     37.50 o 
   7   1   6      712.22      735.17     19.08 o 
   8   1   6       40.15       38.03      9.03 o 
  -7   2   6      404.21      398.35     14.15 o 
  -6   2   6     1034.68     1074.10     24.18 o 
  -5   2   6        8.00       13.65      3.13 o 
  -4   2   6     1503.34     1469.08     27.08 o 
  -3   2   6     3642.20     3613.89     89.94 o 
  -2   2   6       57.25       66.21      6.38 o 
  -1   2   6     5615.56     5616.34    134.86 o 
   0   2   6     6322.73     6522.66     95.05 o 
   1   2   6     6845.72     7351.21     92.40 o 
   2   2   6     9121.58     9180.74    104.18 o 
   3   2   6     5152.10     5322.17     62.35 o 
   4   2   6      657.02      649.30     15.08 o 
   5   2   6     3269.76     3357.92     42.39 o 
   6   2   6      955.90      953.54     20.77 o 
   7   2   6      625.29      599.27     25.89 o 
   8   2   6     1447.99     1534.30     49.69 o 
  -7   3   6      723.73      689.86     19.79 o 
  -6   3   6       17.90       18.03      3.92 o 
  -5   3   6     2517.18     2409.95     42.14 o 
  -4   3   6     1888.40     1849.32     40.22 o 
  -3   3   6      473.29      491.83     12.04 o 
  -2   3   6     6624.06     6690.43     77.19 o 
  -1   3   6     6436.44     6189.16     71.24 o 
   0   3   6       33.61       47.15      3.91 o 
   1   3   6     6444.72     6506.98     74.77 o 
   2   3   6     1645.94     1737.47     22.57 o 
   3   3   6       92.56       89.93      3.36 o 
   4   3   6     2807.81     2875.89     36.21 o 
   5   3   6     2396.54     2511.14     32.98 o 
   6   3   6        2.89       -0.11      3.68 o 
   7   3   6     1620.81     1660.21     50.00 o 
   8   3   6      620.70      587.41     27.79 o 
  -7   4   6       18.66       19.25      4.86 o 
  -6   4   6     1166.47     1144.04     40.70 o 
  -5   4   6     1713.90     1634.88     31.79 o 
  -4   4   6       41.87       32.35      3.82 o 
  -3   4   6     4098.94     4139.06     63.29 o 
  -2   4   6    11946.90    11542.82    130.61 o 
  -1   4   6       43.08       39.73      2.23 o 
   0   4   6    12587.11    12273.40    169.79 o 
   1   4   6     5749.38     5932.60     68.57 o 
   2   4   6     2741.04     2969.93     46.20 o 
   3   4   6     4106.67     4165.77     49.73 o 
   4   4   6     2122.30     2193.62     36.64 o 
   5   4   6      377.79      351.62     10.57 o 
   6   4   6     1549.11     1557.00     45.94 o 
   7   4   6     1034.23     1046.53     37.13 o 
   8   4   6      251.10      261.27     18.91 o 
  -6   5   6      769.07      764.08     20.68 o 
  -5   5   6       16.22       18.28      3.79 o 
  -4   5   6      722.08      682.08     19.75 o 
  -3   5   6     1685.09     1671.43     33.44 o 
  -2   5   6        2.85        9.23      2.32 o 
  -1   5   6     2598.67     2527.06     43.83 o 
   0   5   6     2926.50     2953.67     40.39 o 
   1   5   6      118.32       93.46      4.74 o 
   2   5   6     3248.49     3305.17     51.69 o 
   3   5   6     3600.85     3642.67     56.63 o 
   4   5   6      159.07      171.00     14.98 o 
   5   5   6     3066.56     3215.89     68.72 o 
   6   5   6     1701.74     1782.63     33.45 o 
   7   5   6      360.59      373.43     21.13 o 
   8   5   6     1195.77     1229.36     44.69 o 
  -6   6   6       59.59       67.77      6.75 o 
  -5   6   6      916.70      905.54     22.23 o 
  -4   6   6     1029.63      993.95     22.28 o 
  -3   6   6      355.73      359.58     11.95 o 
  -2   6   6     2446.78     2568.34     42.27 o 
  -1   6   6     1528.83     1526.58     21.21 o 
   0   6   6      966.18     1067.58     21.64 o 
   1   6   6     3865.68     3918.60     60.27 o 
   2   6   6     1081.96     1040.51     23.00 o 
   3   6   6     1411.65     1402.33     26.66 o 
   4   6   6     2783.23     2836.50     47.29 o 
   5   6   6     1695.29     1765.00     33.70 o 
   6   6   6      729.12      727.87     18.34 o 
   8   6   6      126.82      110.04     13.44 o 
  -6   7   6      922.63      938.26     37.11 o 
  -5   7   6      898.54      893.16     22.59 o 
  -4   7   6        8.12        7.52      3.36 o 
  -3   7   6     3654.24     3658.03     59.39 o 
  -2   7   6     2352.13     2389.46     43.79 o 
  -1   7   6      284.53      327.67     14.23 o 
   0   7   6     6352.72     6201.68    168.55 o 
   1   7   6     1663.92     1701.42     84.65 o 
   2   7   6       24.51       34.19      3.87 o 
   3   7   6      883.70      923.46     20.51 o 
   4   7   6     3130.60     3079.89     51.55 o 
   5   7   6       28.44       27.71      3.98 o 
   6   7   6     3062.31     3179.17     54.76 o 
   7   7   6     1203.14     1188.11     43.50 o 
   8   7   6      381.53      379.20     25.01 o 
  -5   8   6        0.33       -1.70      5.12 o 
  -4   8   6     2266.53     2239.15     41.86 o 
  -3   8   6     2676.31     2648.58     52.06 o 
  -2   8   6      314.51      309.22     17.52 o 
  -1   8   6     5475.21     5566.35     84.11 o 
   0   8   6      961.46      992.91     34.14 o 
   1   8   6     3310.05     3168.45     87.39 o 
   2   8   6     1000.49     1034.12     33.21 o 
   3   8   6      238.31      220.60      9.19 o 
   4   8   6       24.08       15.50      5.83 o 
   5   8   6      446.63      484.70     22.15 o 
   6   8   6      838.84      887.89     22.45 o 
   7   8   6       76.83       94.20      7.43 o 
  -4   9   6      936.56      994.42     37.72 o 
  -3   9   6        9.78       17.43      6.52 o 
  -2   9   6     1845.98     1834.62     53.70 o 
  -1   9   6     3445.64     3458.36     85.94 o 
   0   9   6      277.23      289.49     10.29 o 
   1   9   6     3141.01     3087.25     51.77 o 
   2   9   6      834.07      789.06     19.30 o 
   3   9   6     1650.18     1576.06     39.93 o 
   4   9   6     2992.35     2844.49     50.43 o 
   5   9   6      589.69      610.00     18.04 o 
   6   9   6      632.69      646.95     19.10 o 
   7   9   6     1314.81     1231.59     29.55 o 
  -3  10   6      279.87      291.22     19.10 o 
  -2  10   6      682.99      750.38     30.98 o 
  -1  10   6      250.68      241.99     16.68 o 
   0  10   6     2207.90     2217.47     40.31 o 
   1  10   6      753.02      711.14     25.57 o 
   2  10   6      555.82      525.72     15.60 o 
   3  10   6     1372.49     1307.51     30.40 o 
   4  10   6      374.05      363.75     13.42 o 
   5  10   6      377.91      391.90     14.64 o 
   6  10   6     1261.96     1250.81     30.04 o 
  -2  11   6      311.49      355.23     21.42 o 
  -1  11   6     2082.22     2198.99     63.39 o 
   0  11   6      351.32      374.43     29.87 o 
   1  11   6      405.67      407.85     13.93 o 
   2  11   6     1530.55     1474.26     31.25 o 
   3  11   6      741.40      673.52     19.25 o 
   4  11   6      145.27      116.75      8.10 o 
   5  11   6     1742.90     1612.40     35.49 o 
   6  11   6      638.32      628.74     20.50 o 
  -1  12   6      603.01      642.54     30.17 o 
   0  12   6      324.05      327.35     20.67 o 
   1  12   6     1578.58     1597.19     33.69 o 
   2  12   6      615.70      575.83     17.85 o 
   3  12   6      145.00      136.74      9.03 o 
   4  12   6      648.33      610.51     32.35 o 
   5  12   6      495.02      518.05     18.45 o 
  -3 -10   7      164.55      142.52     12.54 o 
  -2 -10   7      589.53      668.52     27.87 o 
  -1 -10   7     1092.12     1080.95     37.28 o 
  -5  -9   7     1601.10     1473.06     44.95 o 
  -4  -9   7      892.66      859.39     31.33 o 
  -3  -9   7      129.06      138.56     11.90 o 
  -2  -9   7     2168.68     2191.49     41.52 o 
  -1  -9   7      662.37      671.52     18.92 o 
   0  -9   7      192.12      211.20     10.55 o 
   1  -9   7     1509.24     1595.21     33.89 o 
  -6  -8   7     1243.75     1177.93     37.83 o 
  -5  -8   7      486.70      482.99     21.57 o 
  -4  -8   7       59.76       53.24      7.62 o 
  -3  -8   7     1739.30     1775.62     34.91 o 
  -2  -8   7      883.91      909.97     22.02 o 
  -1  -8   7       55.34       68.64      6.08 o 
   0  -8   7     1433.32     1403.23     29.89 o 
   1  -8   7      237.16      234.31     10.53 o 
   2  -8   7      646.25      679.63     28.18 o 
   3  -8   7     1153.61     1134.43     39.97 o 
  -6  -7   7      803.46      766.67     27.81 o 
  -5  -7   7      121.25      137.02      7.90 o 
  -4  -7   7     1694.92     1668.78     32.77 o 
  -3  -7   7      285.69      292.29     11.07 o 
  -2  -7   7     1375.57     1407.96     28.69 o 
  -1  -7   7     2675.09     2731.96     47.17 o 
   0  -7   7      844.96      863.77     20.86 o 
   1  -7   7      358.52      345.49     12.29 o 
   2  -7   7     2392.76     2391.33     62.82 o 
   3  -7   7      446.85      460.75     22.32 o 
   4  -7   7     1291.50     1381.16     44.82 o 
  -6  -6   7      415.25      445.39     20.07 o 
  -5  -6   7     1531.04     1604.71     64.73 o 
  -4  -6   7      186.93      184.46      8.55 o 
  -3  -6   7     1088.50     1021.91     76.38 o 
  -2  -6   7      981.39      956.66     36.16 o 
  -1  -6   7        6.48        5.45      2.79 o 
   0  -6   7      583.28      608.89     20.99 o 
   1  -6   7     1974.16     1929.15     38.84 o 
   2  -6   7      936.49      962.71     22.08 o 
   3  -6   7      459.66      491.93     22.06 o 
   4  -6   7     1589.08     1631.28     48.39 o 
   5  -6   7      308.73      277.73     18.31 o 
  -7  -5   7      107.50      125.36     11.04 o 
  -6  -5   7     2187.54     2179.88     55.88 o 
  -5  -5   7     1094.77     1119.60     23.54 o 
  -4  -5   7      640.68      642.39     16.16 o 
  -3  -5   7     9310.70     9105.63    143.69 o 
  -2  -5   7      699.09      724.48     17.22 o 
  -1  -5   7     3208.45     3252.57     52.29 o 
   0  -5   7     6534.60     6264.73     92.81 o 
   1  -5   7      195.76      190.32      8.16 o 
   2  -5   7     1250.81     1242.91     25.38 o 
   3  -5   7     1301.40     1290.70     38.69 o 
   4  -5   7       15.12       11.33      5.53 o 
   5  -5   7      556.75      607.77     25.87 o 
  -7  -4   7     1170.37     1255.20     38.74 o 
  -6  -4   7      240.46      228.55     13.40 o 
  -5  -4   7       46.04       38.50      6.75 o 
  -4  -4   7     3341.15     3280.69     52.31 o 
  -3  -4   7     2383.52     2396.23     40.22 o 
  -2  -4   7       38.89       48.73      4.19 o 
  -1  -4   7     2851.60     2836.37     45.81 o 
   0  -4   7     2304.13     2295.16     38.73 o 
   1  -4   7      815.56      776.52     17.46 o 
   2  -4   7     3188.92     3260.22     52.40 o 
   3  -4   7     1150.72     1185.39     28.49 o 
   4  -4   7      584.93      597.35     23.38 o 
   5  -4   7      833.88      861.86     30.50 o 
   6  -4   7       47.23       41.25      8.31 o 
  -7  -3   7      263.68      290.03     16.00 o 
  -6  -3   7      775.97      773.03     26.49 o 
  -5  -3   7     3232.74     3273.50     51.87 o 
  -4  -3   7      264.85      309.39      9.69 o 
  -3  -3   7     2398.43     2448.55     40.10 o 
  -2  -3   7     2055.95     2018.22     34.17 o 
  -1  -3   7      124.73      116.68      5.77 o 
   0  -3   7     2551.41     2495.62     46.09 o 
   1  -3   7     3091.45     3104.77     48.97 o 
   2  -3   7      218.46      220.42      8.30 o 
   3  -3   7     2889.55     3039.19     48.82 o 
   4  -3   7     2764.30     2807.15     66.90 o 
   5  -3   7       52.51       50.39      7.43 o 
   6  -3   7     1224.05     1259.08     39.35 o 
  -8  -2   7      548.95      530.47     23.45 o 
  -7  -2   7      141.51      158.85     11.48 o 
  -6  -2   7     1191.09     1186.95     48.74 o 
  -5  -2   7      555.61      537.11     37.98 o 
  -4  -2   7     1955.20     2014.32     40.32 o 
  -3  -2   7     3327.33     3319.11     51.11 o 
  -2  -2   7     1029.62     1074.23     27.53 o 
  -1  -2   7     2066.65     1969.84     32.88 o 
   0  -2   7     2006.83     1984.94     46.82 o 
   1  -2   7      245.67      242.55     16.65 o 
   2  -2   7     2939.15     2999.77     37.84 o 
   3  -2   7     4746.64     4861.48     59.12 o 
   4  -2   7      637.12      681.96     16.04 o 
   5  -2   7     1610.42     1583.69     48.84 o 
   6  -2   7     1855.40     1869.64     36.08 o 
   7  -2   7       61.87       65.22      9.23 o 
  -8  -1   7      202.26      208.13     10.97 o 
  -7  -1   7     1599.81     1549.32     32.64 o 
  -6  -1   7      528.67      524.39     15.21 o 
  -5  -1   7      562.99      550.11     14.63 o 
  -4  -1   7     5228.56     5317.47     64.22 o 
  -3  -1   7        3.97        9.38      3.82 o 
  -2  -1   7     7799.74     7991.24     92.13 o 
  -1  -1   7     9362.19     8829.30    123.89 o 
   0  -1   7      704.74      870.34     17.49 o 
   1  -1   7     1693.50     1658.03     28.22 o 
   2  -1   7     1833.40     1755.77     23.72 o 
   3  -1   7       22.39       28.25      2.62 o 
   4  -1   7      797.48      818.01     14.16 o 
   5  -1   7     1459.39     1464.74     28.29 o 
   6  -1   7      142.39      124.17      7.42 o 
   7  -1   7      551.93      554.05     16.90 o 
  -7   0   7      229.77      204.81      9.89 o 
  -6   0   7      396.50      393.17     12.91 o 
  -5   0   7     3941.85     3774.18     60.29 o 
  -4   0   7     2549.04     2659.54     43.49 o 
  -3   0   7     1384.05     1423.38     21.16 o 
  -2   0   7    15518.15    15219.67    284.49 o 
  -1   0   7     3122.94     3397.63     41.28 o 
   0   0   7     6774.58     6822.89    125.63 o 
   1   0   7     7196.03     7035.87    178.13 o 
   2   0   7      958.67      999.96     14.91 o 
   3   0   7     4488.53     4546.23     55.95 o 
   4   0   7     2183.68     2171.96     29.25 o 
   5   0   7      487.34      491.85     13.36 o 
   6   0   7      916.87      883.13     26.19 o 
   7   0   7      682.16      683.89     18.77 o 
  -7   1   7      370.13      366.45     13.45 o 
  -6   1   7     1274.42     1250.07     26.79 o 
  -5   1   7      103.42      118.94      9.36 o 
  -4   1   7      598.96      636.83     15.09 o 
  -3   1   7     4201.13     4070.06     49.56 o 
  -2   1   7      400.94      345.15     11.17 o 
  -1   1   7     5506.75     5102.43     97.79 o 
   0   1   7     5117.23     5067.33    144.01 o 
   1   1   7     1323.03     1405.35     19.36 o 
   2   1   7     4960.16     4944.31     58.40 o 
   3   1   7     2320.92     2395.46     30.82 o 
   4   1   7       57.59       59.07      3.27 o 
   5   1   7     2954.93     2985.71     48.55 o 
   6   1   7     1931.14     1855.22     34.42 o 
   7   1   7        5.86        3.50      3.21 o 
   8   1   7      944.98      978.38     37.33 o 
  -7   2   7     1055.28      995.11     24.58 o 
  -6   2   7      247.05      240.95     10.19 o 
  -5   2   7     1210.55     1169.40     24.45 o 
  -4   2   7     2073.91     1941.59     34.58 o 
  -3   2   7      886.02      851.58     23.27 o 
  -2   2   7     3740.55     3729.55     70.69 o 
  -1   2   7     2200.97     2336.04     43.62 o 
   0   2   7     1946.28     2007.62     25.77 o 
   1   2   7     8146.20     8335.41     95.45 o 
   2   2   7     5676.29     5786.39     67.57 o 
   3   2   7      143.65      124.60      4.21 o 
   4   2   7     3282.08     3387.22     42.22 o 
   5   2   7     1477.72     1530.81     22.37 o 
   6   2   7        2.47       -0.60      2.53 o 
   7   2   7     1279.56     1330.59     42.86 o 
   8   2   7      836.76      853.57     34.40 o 
  -7   3   7       48.31       40.60      5.55 o 
  -6   3   7      508.66      456.01     14.59 o 
  -5   3   7     2404.75     2276.47     40.54 o 
  -4   3   7      410.64      379.52     20.66 o 
  -3   3   7     1137.15     1105.52     21.26 o 
  -2   3   7     5050.49     4914.94     58.14 o 
  -1   3   7      356.82      370.61      7.20 o 
   0   3   7     1773.36     1833.95     23.71 o 
   1   3   7     6992.24     7224.15     83.16 o 
   2   3   7       14.85       17.61      2.42 o 
   3   3   7     3649.97     3823.49     46.28 o 
   4   3   7     4044.62     3970.60     48.63 o 
   5   3   7      101.74      107.44      5.63 o 
   6   3   7     1862.51     1777.28     50.04 o 
   7   3   7      781.96      829.24     31.99 o 
   8   3   7       69.81       64.12     10.66 o 
  -7   4   7      582.05      531.68     17.60 o 
  -6   4   7     1494.94     1362.85     29.65 o 
  -5   4   7       91.59       91.85      6.14 o 
  -4   4   7     2441.85     2327.76     40.21 o 
  -3   4   7     2872.68     2700.82     43.99 o 
  -2   4   7        2.00        6.49      1.88 o 
  -1   4   7     4166.71     3901.29     47.36 o 
   0   4   7     2509.85     2378.77     29.90 o 
   1   4   7     1127.38     1217.94     16.82 o 
   2   4   7     2079.76     2030.27     26.27 o 
   3   4   7     4948.13     5165.69     76.72 o 
   4   4   7     1007.18     1018.92     20.50 o 
   5   4   7     4083.80     4060.09     63.47 o 
   6   4   7     2687.28     2620.43     67.78 o 
   7   4   7       52.16       58.48      9.61 o 
   8   4   7     1360.20     1322.52     46.05 o 
  -6   5   7       99.65      106.90      7.79 o 
  -5   5   7      891.71      884.56     21.49 o 
  -4   5   7     2143.57     2110.27     37.84 o 
  -3   5   7        2.20        7.55      3.70 o 
  -2   5   7     2976.90     3032.24     38.05 o 
  -1   5   7     2872.04     2836.71     35.50 o 
   0   5   7        2.32        0.50      0.88 o 
   1   5   7     4860.97     4955.47     73.83 o 
   2   5   7     4480.92     4438.77     67.37 o 
   3   5   7       93.68      112.70      7.13 o 
   4   5   7     3864.86     3791.87     78.07 o 
   5   5   7     1650.11     1594.69     42.57 o 
   6   5   7        0.18        0.17      2.04 o 
   7   5   7     1241.08     1207.26     41.73 o 
   8   5   7      727.33      710.52     32.44 o 
  -6   6   7      779.88      798.89     38.35 o 
  -5   6   7     1137.22     1079.23     25.03 o 
  -4   6   7      181.68      187.91      8.64 o 
  -3   6   7     2522.39     2436.77     41.89 o 
  -2   6   7     2591.00     2593.56     42.82 o 
  -1   6   7       85.90       82.76      3.74 o 
   0   6   7     5901.30     5767.08    180.79 o 
   1   6   7     2186.29     2222.09     37.45 o 
   2   6   7      205.93      223.80      9.01 o 
   3   6   7     3942.27     4024.07     80.26 o 
   4   6   7     1347.44     1362.32     26.81 o 
   5   6   7        0.23        4.59      3.29 o 
   6   6   7     1396.16     1437.64     29.34 o 
   7   6   7     1156.39     1225.19     43.08 o 
   8   6   7        5.15        4.58      6.76 o 
  -5   7   7       42.35       49.60      5.70 o 
  -4   7   7     1115.31     1089.23     24.52 o 
  -3   7   7     3054.52     2990.17     63.00 o 
  -2   7   7       18.43       22.53      3.28 o 
  -1   7   7     1905.41     1850.97     39.89 o 
   0   7   7     1836.85     1846.62     42.99 o 
   1   7   7      156.02      157.18      7.10 o 
   2   7   7     1367.21     1374.97     26.84 o 
   3   7   7     2090.61     2128.63     38.12 o 
   4   7   7      300.08      296.41     10.70 o 
   5   7   7     1189.17     1128.30     24.82 o 
   6   7   7      393.83      380.89     13.18 o 
   7   7   7      129.32      115.60     13.68 o 
  -5   8   7      917.59      915.39     32.23 o 
  -4   8   7     1446.95     1437.92     30.56 o 
  -3   8   7       26.73       42.98     18.96 o 
  -2   8   7     1740.18     1779.95     52.00 o 
  -1   8   7      670.83      713.82     16.85 o 
   0   8   7       23.59       28.26      3.73 o 
   1   8   7     2931.07     2801.50     47.10 o 
   2   8   7     4407.67     4280.34     67.97 o 
   3   8   7       32.71       36.33      4.38 o 
   4   8   7     4546.08     4545.24     73.18 o 
   5   8   7     1798.11     1759.31     41.83 o 
   6   8   7      330.02      330.63     12.80 o 
   7   8   7     2275.17     2272.49     44.27 o 
  -4   9   7        0.46        0.75      5.18 o 
  -3   9   7     1677.83     1780.10     54.93 o 
  -2   9   7     1462.14     1482.69     47.04 o 
  -1   9   7        2.88        6.63      5.60 o 
   0   9   7     1550.03     1515.01     29.64 o 
   1   9   7     1056.34      992.99     22.20 o 
   2   9   7      149.16      135.11      7.59 o 
   3   9   7     3152.59     3075.63     58.79 o 
   4   9   7     2150.41     2104.25     40.23 o 
   5   9   7        1.43       -4.00      2.67 o 
   6   9   7     1348.12     1368.65     30.98 o 
   7   9   7      729.54      763.21     21.98 o 
  -3  10   7      765.62      831.91     34.73 o 
  -2  10   7       30.63       43.08      9.06 o 
  -1  10   7     2537.09     2580.59     70.86 o 
   0  10   7     1021.48     1048.81     26.67 o 
   1  10   7       10.28        6.32      3.28 o 
   2  10   7     1901.40     1821.49     35.70 o 
   3  10   7     1060.50      980.56     23.63 o 
   4  10   7       55.59       40.66      5.33 o 
   5  10   7     1637.18     1585.10     51.39 o 
   6  10   7      302.59      277.81     12.64 o 
  -2  11   7      743.14      766.56     33.43 o 
  -1  11   7     1339.10     1402.11     47.22 o 
   0  11   7       90.18      117.13      7.55 o 
   1  11   7      832.75      814.59     20.89 o 
   2  11   7     1911.05     1793.01     36.16 o 
   3  11   7        1.76       46.49     10.20 o 
   4  11   7     1976.96     1859.40     47.93 o 
   5  11   7      890.07      865.96     23.88 o 
   6  11   7      128.05      127.57      9.57 o 
  -1  12   7       47.20       35.08      9.63 o 
   0  12   7      919.38      936.07     37.86 o 
   1  12   7      559.64      556.34     17.32 o 
   2  12   7       10.74        8.89      3.91 o 
   3  12   7     1369.73     1293.73     30.25 o 
   4  12   7      712.11      663.90     20.53 o 
  -4  -9   8       11.17       11.15      6.32 o 
  -3  -9   8      757.70      776.80     30.34 o 
  -2  -9   8      525.81      516.51     16.77 o 
  -1  -9   8       40.12       43.61     12.53 o 
   0  -9   8     1049.54     1078.62     26.53 o 
   1  -9   8      379.44      395.32     32.06 o 
  -5  -8   8       14.69       20.58      6.39 o 
  -4  -8   8     1223.42     1182.33     27.19 o 
  -3  -8   8     2268.30     2227.09     42.08 o 
  -2  -8   8       18.22       16.20      4.27 o 
  -1  -8   8     1714.31     1758.33     35.26 o 
   0  -8   8     1114.41     1126.74     26.49 o 
   1  -8   8      545.14      573.50     17.77 o 
   2  -8   8     1773.25     1834.44     54.36 o 
  -6  -7   8       13.98        6.61      4.69 o 
  -5  -7   8      656.55      658.10     30.31 o 
  -4  -7   8      246.23      241.00     10.52 o 
  -3  -7   8       29.71       37.11      6.85 o 
  -2  -7   8     1845.77     1827.87     35.41 o 
  -1  -7   8     1783.51     1844.55     35.50 o 
   0  -7   8        4.42        8.89      3.30 o 
   1  -7   8     2382.76     2333.78     43.07 o 
   2  -7   8      249.82      271.74     17.03 o 
   3  -7   8       93.79      103.81     11.83 o 
  -6  -6   8     1203.34     1308.86     40.43 o 
  -5  -6   8      592.37      625.78     17.43 o 
  -4  -6   8      103.10      104.30      7.41 o 
  -3  -6   8     1587.40     1615.86     31.83 o 
  -2  -6   8     2083.41     2091.40     38.23 o 
  -1  -6   8      213.27      217.79     12.23 o 
   0  -6   8     6270.10     5943.24     90.55 o 
   1  -6   8     1251.42     1223.40     26.27 o 
   2  -6   8     1398.47     1364.66     28.82 o 
   3  -6   8     2820.75     2860.08     72.83 o 
   4  -6   8      136.34      138.12     13.18 o 
  -7  -5   8     1323.83     1344.23     41.76 o 
  -6  -5   8      634.36      676.17     26.16 o 
  -5  -5   8      283.39      289.84     10.96 o 
  -4  -5   8     1152.62     1143.46     24.48 o 
  -3  -5   8      481.08      475.49     16.56 o 
  -2  -5   8       27.09       40.96      7.64 o 
  -1  -5   8     1449.39     1416.19     27.84 o 
   0  -5   8     1756.32     1726.57     32.47 o 
   1  -5   8       94.43      100.56      7.64 o 
   2  -5   8     1521.43     1510.97     45.34 o 
   3  -5   8      692.81      736.37     27.57 o 
   4  -5   8      255.33      262.28     16.50 o 
   5  -5   8     1579.91     1652.72     49.89 o 
  -7  -4   8     1460.02     1385.76     42.09 o 
  -6  -4   8      292.06      279.67     15.62 o 
  -5  -4   8     2653.04     2666.02     45.29 o 
  -4  -4   8     1634.43     1717.99     32.45 o 
  -3  -4   8      719.15      752.99     17.87 o 
  -2  -4   8     4170.82     4250.38     65.72 o 
  -1  -4   8     1154.67     1187.90     23.90 o 
   0  -4   8     1667.02     1663.00     30.93 o 
   1  -4   8     3894.42     3834.55     90.51 o 
   2  -4   8      547.09      502.05     14.13 o 
   3  -4   8      554.16      561.66     15.25 o 
   4  -4   8     1373.21     1337.17     40.35 o 
   5  -4   8      241.64      262.99     16.35 o 
  -7  -3   8       29.46       29.31      6.79 o 
  -6  -3   8     1936.52     2080.22     54.23 o 
  -5  -3   8     1342.22     1377.54     26.75 o 
  -4  -3   8        5.84        8.75      2.53 o 
  -3  -3   8     3892.61     4022.73     62.16 o 
  -2  -3   8     1858.41     1875.74     33.00 o 
  -1  -3   8      175.93      189.13     17.89 o 
   0  -3   8     8400.85     8156.29    117.18 o 
   1  -3   8     1831.29     1809.09     32.35 o 
   2  -3   8      472.87      467.44     13.05 o 
   3  -3   8     3900.07     3936.99     61.78 o 
   4  -3   8      612.37      624.25     23.93 o 
   5  -3   8       93.04       96.93     10.03 o 
   6  -3   8     1711.97     1761.15     50.64 o 
  -7  -2   8      878.34      900.40     31.25 o 
  -6  -2   8      377.12      409.98     18.55 o 
  -5  -2   8      282.70      293.57     14.70 o 
  -4  -2   8     2941.55     2957.70     47.54 o 
  -3  -2   8     1155.56     1159.08     22.65 o 
  -2  -2   8      352.52      361.09     13.04 o 
  -1  -2   8     5099.37     4966.41    112.39 o 
   0  -2   8      440.22      410.53     11.43 o 
   1  -2   8     3646.94     3782.61     58.36 o 
   2  -2   8     4553.79     4696.84     70.63 o 
   3  -2   8        5.39        8.05      2.59 o 
   4  -2   8      956.29      982.41     30.54 o 
   5  -2   8     1240.71     1292.99     38.21 o 
   6  -2   8      102.25      120.69     10.97 o 
  -7  -1   8      735.52      698.84     26.62 o 
  -6  -1   8       57.05       51.34      6.96 o 
  -5  -1   8     2133.73     2274.82     61.26 o 
  -4  -1   8     1243.35     1285.30     24.29 o 
  -3  -1   8      380.93      405.09     11.06 o 
  -2  -1   8     5076.46     4967.12     73.53 o 
  -1  -1   8     4059.72     4301.20     64.62 o 
   0  -1   8      636.22      564.65     22.30 o 
   1  -1   8     8685.56     8423.45    204.84 o 
   2  -1   8     1061.81     1156.23     17.32 o 
   3  -1   8      830.28      827.75     22.25 o 
   4  -1   8     3228.60     3251.65     42.13 o 
   5  -1   8      263.72      280.95     12.12 o 
   6  -1   8      851.89      863.63     23.96 o 
   7  -1   8     1067.24     1069.54     35.61 o 
  -7   0   8      203.04      179.68      9.52 o 
  -6   0   8     1534.87     1497.19     30.59 o 
  -5   0   8     1390.45     1493.92     37.33 o 
  -4   0   8      882.95      962.21     20.10 o 
  -3   0   8     3988.90     4094.33     55.51 o 
  -2   0   8     1221.15     1226.44     17.97 o 
  -1   0   8     1808.60     1853.10     40.25 o 
   0   0   8     6651.31     6537.52    108.98 o 
   1   0   8      215.26      214.41      5.50 o 
   2   0   8      922.12      896.13     14.14 o 
   3   0   8     4336.56     4171.21     53.80 o 
   4   0   8      938.39     1007.84     16.53 o 
   5   0   8      628.56      679.25     16.74 o 
   6   0   8     1758.97     1833.54     36.74 o 
   7   0   8      111.58       97.88      7.48 o 
  -7   1   8     1071.83     1078.43     25.89 o 
  -6   1   8      559.17      558.43     16.14 o 
  -5   1   8      686.86      689.08     17.25 o 
  -4   1   8     5342.52     5414.43     96.24 o 
  -3   1   8     1332.70     1370.17     20.07 o 
  -2   1   8      593.26      636.12     12.44 o 
  -1   1   8    15580.28    14921.42    328.92 o 
   0   1   8     1851.28     2007.66     28.99 o 
   1   1   8     1532.61     1693.72     22.99 o 
   2   1   8     9150.43     8866.65    122.17 o 
   3   1   8      618.05      677.15     11.87 o 
   4   1   8     1409.88     1415.18     20.93 o 
   5   1   8     3807.95     3965.91     62.35 o 
   6   1   8      266.92      272.27     10.46 o 
   7   1   8      574.30      570.40     25.49 o 
  -7   2   8      396.28      370.32     14.01 o 
  -6   2   8       50.55       44.05      7.67 o 
  -5   2   8     2082.87     1859.21     34.64 o 
  -4   2   8      962.70      953.13     20.26 o 
  -3   2   8        8.02       11.34      2.40 o 
  -2   2   8     6647.18     6636.61     82.93 o 
  -1   2   8     1202.58     1261.48     22.43 o 
   0   2   8     2154.60     2165.72     28.02 o 
   1   2   8     6335.38     6465.82     75.57 o 
   2   2   8       88.21       98.68      3.86 o 
   3   2   8     1166.85     1233.14     24.70 o 
   4   2   8     2127.45     2183.88     29.34 o 
   5   2   8       31.96       35.79      3.05 o 
   6   2   8     1703.91     1717.90     48.48 o 
   7   2   8     1478.22     1573.06     48.12 o 
  -7   3   8      148.24      137.11      8.93 o 
  -6   3   8     1559.67     1473.64     30.96 o 
  -5   3   8      557.83      517.74     14.76 o 
  -4   3   8      449.34      448.69     16.77 o 
  -3   3   8     3383.51     3265.83     93.59 o 
  -2   3   8      768.24      796.82     12.89 o 
  -1   3   8     1373.22     1381.86     19.29 o 
   0   3   8     1515.49     1581.61     21.42 o 
   1   3   8       40.63       28.58      2.22 o 
   2   3   8     2033.13     2131.37     27.92 o 
   3   3   8     4036.31     4077.43     49.61 o 
   4   3   8     1116.91     1234.99     18.54 o 
   5   3   8      962.60      995.98     22.30 o 
   6   3   8     2437.35     2425.38     63.35 o 
   7   3   8      103.48      108.88     11.72 o 
   8   3   8      931.33      947.55     37.13 o 
  -7   4   8      857.34      781.78     34.07 o 
  -6   4   8      370.81      366.07     13.38 o 
  -5   4   8      485.35      493.20     14.76 o 
  -4   4   8     2321.19     2286.72     39.92 o 
  -3   4   8      423.00      411.33     12.78 o 
  -2   4   8     2165.41     2148.84     31.25 o 
  -1   4   8     5660.47     5818.42     68.39 o 
   0   4   8      983.11     1049.85     15.39 o 
   1   4   8     1653.90     1857.61     24.48 o 
   2   4   8     6545.59     6509.43     76.18 o 
   3   4   8      284.32      308.49      9.48 o 
   4   4   8     1470.83     1448.43     26.97 o 
   5   4   8     4131.07     4006.44     62.97 o 
   6   4   8      248.39      244.59     15.80 o 
   7   4   8      877.44      913.90     34.55 o 
   8   4   8      940.04      980.85     38.41 o 
  -6   5   8      388.44      382.12     14.20 o 
  -5   5   8     1712.11     1637.45     32.99 o 
  -4   5   8      246.47      218.36     12.43 o 
  -3   5   8     2336.30     2161.65     43.89 o 
  -2   5   8     7273.22     6972.24     81.67 o 
  -1   5   8      337.48      366.42      7.60 o 
   0   5   8     4395.19     4506.99     53.91 o 
   1   5   8     8582.89     8678.42    147.24 o 
   2   5   8        3.10        1.30      1.82 o 
   3   5   8     1263.72     1349.81     25.71 o 
   4   5   8     4210.27     4340.42     67.43 o 
   5   5   8      931.20      961.44     29.98 o 
   6   5   8      979.07      993.48     22.28 o 
   7   5   8     1539.26     1600.14     50.26 o 
  -6   6   8     1573.94     1554.91     33.99 o 
  -5   6   8      482.46      497.45     16.00 o 
  -4   6   8      361.86      348.04     12.06 o 
  -3   6   8     4488.61     4428.64     69.59 o 
  -2   6   8      340.13      324.76     22.26 o 
  -1   6   8     1395.67     1411.48     27.23 o 
   0   6   8     5575.40     5415.46     80.85 o 
   1   6   8        5.03        1.99      3.62 o 
   2   6   8      238.35      252.67      9.04 o 
   3   6   8      708.01      688.01     16.70 o 
   4   6   8      102.44       88.36      5.78 o 
   5   6   8      860.99      870.22     20.35 o 
   6   6   8     1176.68     1224.63     26.43 o 
   7   6   8        4.14        0.82      5.49 o 
  -5   7   8      215.79      210.02     10.21 o 
  -4   7   8     1967.06     1867.88     36.20 o 
  -3   7   8      589.15      575.88     16.26 o 
  -2   7   8      713.86      701.51     43.17 o 
  -1   7   8     3531.46     3548.54    107.72 o 
   0   7   8      330.87      345.18     10.53 o 
   1   7   8     2224.82     2273.52     39.29 o 
   2   7   8      998.51     1065.82     22.52 o 
   3   7   8        0.99        1.05      2.85 o 
   4   7   8     2075.46     2072.42     55.47 o 
   5   7   8     1580.16     1589.77     53.82 o 
   6   7   8       50.03       58.19      5.63 o 
   7   7   8     1464.07     1614.57     53.10 o 
  -5   8   8      981.30      968.04     24.75 o 
  -4   8   8      334.14      322.53     16.16 o 
  -3   8   8      239.73      218.12     15.89 o 
  -2   8   8     2082.11     2074.78     58.81 o 
  -1   8   8       90.87       81.71      5.36 o 
   0   8   8     3883.08     3744.72    130.24 o 
   1   8   8     4989.82     4847.83     86.09 o 
   2   8   8       58.81       64.42     10.62 o 
   3   8   8     1850.84     1849.55     35.18 o 
   4   8   8     1766.31     1804.67     35.26 o 
   5   8   8        3.80        4.74      2.90 o 
   6   8   8     1123.51     1118.46     26.35 o 
   7   8   8     1443.26     1507.50     46.93 o 
  -4   9   8      623.21      622.29     29.99 o 
  -3   9   8     1546.38     1632.33     52.62 o 
  -2   9   8      177.77      204.60     15.51 o 
  -1   9   8     1552.38     1561.34     48.63 o 
   0   9   8     2612.48     2539.26     64.09 o 
   1   9   8       14.96       16.56      3.38 o 
   2   9   8     3502.13     3437.87     57.70 o 
   3   9   8     3395.22     3274.72     55.94 o 
   4   9   8       28.49       21.04      4.65 o 
   5   9   8     1395.14     1333.96     37.54 o 
   6   9   8     1340.24     1442.84     32.32 o 
   7   9   8        0.78        0.83      3.72 o 
  -3  10   8       41.11       57.49     10.36 o 
  -2  10   8      514.73      530.78     26.42 o 
  -1  10   8     2205.28     2159.59     62.93 o 
   0  10   8      241.75      220.27      9.56 o 
   1  10   8      726.64      714.57     18.67 o 
   2  10   8     2586.90     2511.38     45.75 o 
   3  10   8      167.69      153.35      8.65 o 
   4  10   8      487.79      424.41     20.10 o 
   5  10   8      983.18      971.49     25.08 o 
   6  10   8        0.93       -0.53      3.10 o 
  -2  11   8     1021.36     1109.11     42.22 o 
  -1  11   8      139.04      151.47     14.76 o 
   0  11   8      566.41      587.65     28.54 o 
   1  11   8      817.14      756.10     19.99 o 
   2  11   8        1.51       -3.47      2.31 o 
   3  11   8      996.89      935.78     38.16 o 
   4  11   8      638.89      612.35     18.92 o 
   5  11   8       42.33       34.98      5.72 o 
  -1  12   8      483.14      516.46     28.20 o 
   0  12   8     1173.58     1263.64     46.14 o 
   1  12   8       15.09       12.91      4.27 o 
   2  12   8     1158.03     1116.65     27.07 o 
   3  12   8      996.92      962.42     43.20 o 
   4  12   8        0.48       -3.20      4.09 o 
  -3  -9   9      895.19      909.93     35.82 o 
  -2  -9   9        0.14        0.00      2.99 o 
  -1  -9   9     1181.63     1203.15     28.65 o 
  -4  -8   9     1009.05     1025.46     25.54 o 
  -3  -8   9       82.02       77.64      6.95 o 
  -2  -8   9     1093.18     1137.06     26.83 o 
  -1  -8   9      673.29      681.17     19.56 o 
   0  -8   9        1.49       11.62      4.18 o 
   1  -8   9      970.13     1013.56     25.89 o 
  -5  -7   9     1233.43     1244.44     28.49 o 
  -4  -7   9        5.68        9.86      4.95 o 
  -3  -7   9     1948.92     2003.14     38.92 o 
  -2  -7   9     3690.80     3819.33     63.66 o 
  -1  -7   9       17.80       21.73      4.18 o 
   0  -7   9     1503.69     1430.61     30.70 o 
   1  -7   9     1966.81     1981.60     61.26 o 
   2  -7   9       92.20       94.90     11.37 o 
   3  -7   9      830.29      887.90     34.95 o 
  -6  -6   9      903.87      937.75     33.74 o 
  -5  -6   9       50.87       52.86      7.48 o 
  -4  -6   9      964.14      936.21     23.89 o 
  -3  -6   9     1966.22     1997.54     73.21 o 
  -2  -6   9       22.16       28.79      4.51 o 
  -1  -6   9     1300.12     1315.14     27.87 o 
   0  -6   9      930.99      894.48     21.85 o 
   1  -6   9       53.16       51.60      5.61 o 
   2  -6   9      692.42      670.52     29.13 o 
   3  -6   9      674.07      682.03     28.60 o 
   4  -6   9       21.63       10.31      6.70 o 
  -6  -5   9        5.79       10.47      5.27 o 
  -5  -5   9      563.25      576.93     16.63 o 
  -4  -5   9     2128.99     2142.56     42.97 o 
  -3  -5   9        1.70       -0.65      2.33 o 
  -2  -5   9     1830.02     1865.81     35.04 o 
  -1  -5   9     2174.86     2197.41     39.47 o 
   0  -5   9      531.93      522.73     15.19 o 
   1  -5   9     1980.82     1956.48     36.80 o 
   2  -5   9      365.88      388.77     13.23 o 
   3  -5   9      466.29      465.31     22.10 o 
   4  -5   9     1343.27     1339.80     42.88 o 
  -7  -4   9       31.40       29.44      7.45 o 
  -6  -4   9     1096.24     1111.82     36.23 o 
  -5  -4   9     1282.05     1355.54     27.94 o 
  -4  -4   9        3.48        4.67      2.77 o 
  -3  -4   9     3530.49     3443.61     64.97 o 
  -2  -4   9     2084.74     2105.25     37.58 o 
  -1  -4   9       70.67       70.70      5.44 o 
   0  -4   9     3450.22     3386.32     55.18 o 
   1  -4   9     1492.87     1456.77     28.97 o 
   2  -4   9       30.42       21.84      3.83 o 
   3  -4   9     1779.78     1808.85     37.37 o 
   4  -4   9     1637.09     1650.38     47.84 o 
   5  -4   9       12.03        7.27      5.97 o 
  -7  -3   9      759.65      825.12     31.27 o 
  -6  -3   9     1465.27     1499.53     43.87 o 
  -5  -3   9        0.05        1.10      3.39 o 
  -4  -3   9     1856.88     1894.98     34.61 o 
  -3  -3   9     3909.37     3828.99     69.94 o 
  -2  -3   9      407.89      435.62     12.70 o 
  -1  -3   9     4978.57     5031.49    197.98 o 
   0  -3   9     3241.04     3118.41     50.77 o 
   1  -3   9      901.59      890.02     20.09 o 
   2  -3   9     1861.92     1827.77     33.44 o 
   3  -3   9     2081.01     2120.40     37.97 o 
   4  -3   9      103.89      105.35     10.25 o 
   5  -3   9      817.71      899.34     31.99 o 
   6  -3   9      604.04      625.93     26.79 o 
  -7  -2   9      770.80      846.59     31.20 o 
  -6  -2   9        0.54        2.47      3.75 o 
  -5  -2   9     1607.40     1667.52     45.39 o 
  -4  -2   9     3088.15     3142.07     51.02 o 
  -3  -2   9        0.81        0.25      2.04 o 
  -2  -2   9     5137.76     5160.88     77.61 o 
  -1  -2   9     3111.30     3115.26     50.05 o 
   0  -2   9     1228.80     1217.32     24.03 o 
   1  -2   9     2541.64     2596.06     43.19 o 
   2  -2   9      894.92      879.84     21.73 o 
   3  -2   9      245.26      238.97     15.74 o 
   4  -2   9     2052.03     2048.66     52.86 o 
   5  -2   9      802.69      781.05     28.18 o 
   6  -2   9      145.50      155.17     12.91 o 
  -7  -1   9        7.21        8.42      4.32 o 
  -6  -1   9      439.29      456.02     20.12 o 
  -5  -1   9     1590.30     1555.96     42.59 o 
  -4  -1   9        1.60        5.16      2.27 o 
  -3  -1   9     2192.15     2269.12     59.15 o 
  -2  -1   9     3992.50     4016.99     61.86 o 
  -1  -1   9      929.12     1031.72     48.91 o 
   0  -1   9     2156.50     2245.71     37.57 o 
   1  -1   9     1232.20     1201.16     36.62 o 
   2  -1   9      623.31      651.07     15.42 o 
   3  -1   9     1922.75     1923.56     33.81 o 
   4  -1   9      667.25      708.59     28.37 o 
   5  -1   9      256.36      259.59     14.74 o 
   6  -1   9     1387.07     1432.56     42.20 o 
  -7   0   9     1202.97     1242.64     39.11 o 
  -6   0   9      695.00      731.61     26.42 o 
  -5   0   9        6.98        0.77      3.13 o 
  -4   0   9     2937.22     2985.20     68.53 o 
  -3   0   9     1758.94     1763.79     30.84 o 
  -2   0   9      543.69      599.80     15.20 o 
  -1   0   9     6108.07     6134.65    184.62 o 
   0   0   9     3867.38     4037.91     72.85 o 
   1   0   9       43.71       50.14      4.10 o 
   2   0   9     7039.41     6507.79    119.85 o 
   3   0   9     2052.10     2037.70     41.99 o 
   4   0   9      304.45      315.67      8.24 o 
   5   0   9     3162.65     3174.01     52.45 o 
   6   0   9      571.83      578.54     16.49 o 
   7   0   9      228.26      235.49     15.34 o 
  -7   1   9      680.64      661.59     19.38 o 
  -6   1   9      175.87      204.70     12.00 o 
  -5   1   9     1949.40     1828.86     34.37 o 
  -4   1   9     3618.94     3628.18     57.81 o 
  -3   1   9      307.94      310.15      7.63 o 
  -2   1   9     4594.39     4626.58     56.08 o 
  -1   1   9     6931.30     6972.50     81.45 o 
   0   1   9      824.62      855.39     23.04 o 
   1   1   9     5115.89     5131.96    150.20 o 
   2   1   9     3249.66     3239.79     66.67 o 
   3   1   9      782.04      838.44     17.58 o 
   4   1   9     3780.86     3797.57     47.98 o 
   5   1   9     1764.75     1803.72     33.03 o 
   6   1   9      412.69      433.80     13.78 o 
   7   1   9     1157.85     1175.77     39.82 o 
  -7   2   9       32.46       36.07      5.43 o 
  -6   2   9     1168.59     1127.89     25.89 o 
  -5   2   9     1403.35     1330.58     39.16 o 
  -4   2   9      144.52      161.64      8.60 o 
  -3   2   9     2299.07     2269.95     30.46 o 
  -2   2   9      488.44      515.46      9.98 o 
  -1   2   9     1404.22     1445.25     20.54 o 
   0   2   9     2387.67     2402.22     37.07 o 
   1   2   9     1298.67     1272.62     18.66 o 
   2   2   9       22.60       27.26      3.55 o 
   3   2   9     1869.42     1925.14     26.43 o 
   4   2   9      663.97      681.12     12.63 o 
   5   2   9      987.83     1018.86     20.47 o 
   6   2   9     2783.32     2819.27     71.17 o 
   7   2   9      244.22      244.90     16.77 o 
  -7   3   9      837.83      774.73     33.16 o 
  -6   3   9     1353.65     1288.64     28.44 o 
  -5   3   9      224.73      216.64      9.34 o 
  -4   3   9     2192.60     2028.11     36.13 o 
  -3   3   9     1453.03     1429.15     26.58 o 
  -2   3   9      286.62      289.56      8.39 o 
  -1   3   9     1189.50     1247.28     18.27 o 
   0   3   9      678.37      648.45     11.24 o 
   1   3   9      960.36     1020.32     34.92 o 
   2   3   9     5065.72     5132.52     61.53 o 
   3   3   9     3047.97     3018.76     38.49 o 
   4   3   9      576.25      624.11     15.05 o 
   5   3   9     2852.76     2881.25     47.75 o 
   6   3   9      241.56      244.30     15.23 o 
   7   3   9      444.99      436.93     22.54 o 
  -6   4   9       18.52       17.95      4.26 o 
  -5   4   9     2307.78     2209.99     48.69 o 
  -4   4   9      816.99      738.69     17.88 o 
  -3   4   9      773.91      735.17     19.94 o 
  -2   4   9     5957.50     5724.42    131.66 o 
  -1   4   9     1000.75      996.62     15.40 o 
   0   4   9     1300.04     1325.95     18.99 o 
   1   4   9     5599.00     5911.29     69.72 o 
   2   4   9     2514.83     2684.31     43.76 o 
   3   4   9      353.47      346.40     10.47 o 
   4   4   9     4556.46     4588.09     70.58 o 
   5   4   9      612.19      613.96     15.68 o 
   6   4   9      378.05      368.32     18.95 o 
   7   4   9     1854.69     1830.80     54.85 o 
  -6   5   9     1228.32     1122.39     52.88 o 
  -5   5   9      835.48      763.45     37.18 o 
  -4   5   9      981.87      873.23     20.35 o 
  -3   5   9     4865.91     4494.04     91.68 o 
  -2   5   9     2288.90     2154.17     28.95 o 
  -1   5   9     1974.01     1954.41     26.42 o 
   0   5   9     2367.80     2431.27     31.49 o 
   1   5   9     1749.42     1828.52     32.06 o 
   2   5   9      842.33      836.33     18.31 o 
   3   5   9     5502.23     5493.98     82.99 o 
   4   5   9     1473.51     1431.42     27.75 o 
   5   5   9      570.57      595.00     15.67 o 
   6   5   9     1459.81     1442.12     29.27 o 
   7   5   9      113.55      118.86     12.56 o 
  -6   6   9      961.56      934.70     24.50 o 
  -5   6   9       50.82       50.14      5.59 o 
  -4   6   9     1956.44     1883.76     52.63 o 
  -3   6   9     1566.12     1475.61     30.10 o 
  -2   6   9      688.05      664.71     29.54 o 
  -1   6   9     1907.43     1886.44     33.00 o 
   0   6   9      855.09      888.28     18.93 o 
   1   6   9       96.97      108.54      5.95 o 
   2   6   9     3022.76     3010.93     68.29 o 
   3   6   9      558.14      590.01     15.43 o 
   4   6   9     1084.11     1084.64     23.34 o 
   5   6   9     2482.54     2474.32     43.93 o 
   6   6   9       26.62       22.04      4.00 o 
   7   6   9      609.02      558.04     26.93 o 
  -5   7   9      776.67      737.20     25.06 o 
  -4   7   9      760.65      781.70     20.08 o 
  -3   7   9      403.79      386.79     12.52 o 
  -2   7   9     2154.02     2066.47     57.36 o 
  -1   7   9      747.16      722.52     16.84 o 
   0   7   9       86.59       84.92      5.41 o 
   1   7   9     1854.68     1839.96     33.58 o 
   2   7   9      341.49      352.16     11.48 o 
   3   7   9     1435.14     1436.85     46.89 o 
   4   7   9     4439.21     4407.32     70.92 o 
   5   7   9      239.01      209.08      9.76 o 
   6   7   9      751.29      720.57     28.18 o 
   7   7   9      955.84      991.36     38.91 o 
  -5   8   9      448.33      445.35     15.89 o 
  -4   8   9      148.46      174.14     15.38 o 
  -3   8   9     1580.87     1543.16     49.38 o 
  -2   8   9       73.25       84.37     10.58 o 
  -1   8   9     1023.51      969.87     27.39 o 
   0   8   9     4217.89     4064.34     64.66 o 
   1   8   9     1513.50     1469.07     28.99 o 
   2   8   9      479.13      499.16     15.52 o 
   3   8   9     4298.89     4270.67     69.06 o 
   4   8   9      407.32      410.76     13.81 o 
   5   8   9     1483.28     1366.61     33.43 o 
   6   8   9     1984.07     1953.27     39.07 o 
   7   8   9       33.72       37.75      5.97 o 
  -4   9   9     1306.91     1397.88     49.23 o 
  -3   9   9      281.73      286.21     19.32 o 
  -2   9   9      639.39      642.61     28.76 o 
  -1   9   9     1768.36     1710.65     52.38 o 
   0   9   9      537.12      498.06     18.75 o 
   1   9   9      670.27      648.07     17.26 o 
   2   9   9     3185.51     3098.47     53.27 o 
   3   9   9     1289.37     1259.74     27.64 o 
   4   9   9     1158.98     1153.14     27.68 o 
   5   9   9     2904.87     2874.78     55.72 o 
   6   9   9       94.72       93.57      7.76 o 
  -3  10   9      473.29      462.74     26.38 o 
  -2  10   9     1175.52     1142.89     42.35 o 
  -1  10   9      216.15      236.57     17.34 o 
   0  10   9      319.29      306.92     11.49 o 
   1  10   9     1048.22      990.56     23.29 o 
   2  10   9      913.32      916.08     22.67 o 
   3  10   9      151.30      150.81      8.68 o 
   4  10   9     1843.71     1766.61     36.67 o 
   5  10   9       15.87       17.63      4.53 o 
   6  10   9      883.34      870.24     24.25 o 
  -2  11   9      183.62      207.70     18.53 o 
  -1  11   9      295.36      292.78     20.10 o 
   0  11   9      742.96      703.12     31.75 o 
   1  11   9      168.24      176.24     14.10 o 
   2  11   9      181.83      164.79      9.19 o 
   3  11   9     1908.97     1887.65     38.56 o 
   4  11   9      163.87      174.18      9.98 o 
   5  11   9      455.31      450.22     16.71 o 
   0  12   9       82.80       76.20     12.30 o 
   1  12   9      663.57      614.04     33.38 o 
   2  12   9     1710.38     1638.96     35.24 o 
   3  12   9       41.98       34.58      7.12 o 
   4  12   9      736.70      709.94     21.61 o 
  -4  -8  10      186.92      187.69     15.51 o 
  -3  -8  10      385.38      388.55     14.98 o 
  -2  -8  10     1405.21     1406.87     44.18 o 
  -1  -8  10      175.59      176.65     13.86 o 
   0  -8  10      861.59      852.58     23.30 o 
   1  -8  10     1589.09     1611.67     49.64 o 
  -5  -7  10      103.44      101.65      8.06 o 
  -4  -7  10     1167.08     1202.29     41.67 o 
  -3  -7  10     1870.25     1852.97     37.67 o 
  -2  -7  10      354.61      368.90     13.75 o 
  -1  -7  10      939.57      922.76     23.32 o 
   0  -7  10     1200.28     1154.37     31.47 o 
   1  -7  10      284.76      267.38     12.20 o 
   2  -7  10      541.91      605.04     28.18 o 
  -5  -6  10      597.58      636.04     21.97 o 
  -4  -6  10     1211.77     1201.58     27.69 o 
  -3  -6  10      246.86      261.65     11.44 o 
  -2  -6  10     1275.85     1301.01     38.30 o 
  -1  -6  10     1148.32     1152.74     26.24 o 
   0  -6  10       38.84       33.07      4.92 o 
   1  -6  10      824.41      812.63     21.64 o 
   2  -6  10      979.13      936.98     23.78 o 
   3  -6  10        2.85        5.75      5.75 o 
  -6  -5  10      523.85      549.66     24.90 o 
  -5  -5  10     1350.74     1406.24     60.46 o 
  -4  -5  10      287.21      284.82     13.75 o 
  -3  -5  10     1549.08     1569.38     39.23 o 
  -2  -5  10     1361.37     1383.60     28.91 o 
  -1  -5  10       42.50       35.20      4.76 o 
   0  -5  10     1302.89     1306.95     27.93 o 
   1  -5  10      960.74      933.34     24.50 o 
   2  -5  10        0.21        4.81      3.02 o 
   3  -5  10     1355.75     1356.54     43.23 o 
   4  -5  10     1403.52     1488.11     47.38 o 
  -6  -4  10     1223.56     1322.74     42.13 o 
  -5  -4  10       84.51       82.11      6.52 o 
  -4  -4  10      996.34     1010.44     23.49 o 
  -3  -4  10     2482.52     2473.74     44.04 o 
  -2  -4  10       35.13       40.51      4.74 o 
  -1  -4  10     1130.60     1129.01     24.43 o 
   0  -4  10     3685.26     3587.30     58.73 o 
   1  -4  10      348.69      322.85     11.87 o 
   2  -4  10     1387.57     1393.50     28.89 o 
   3  -4  10     1998.22     2114.89     39.43 o 
   4  -4  10        4.09       -2.09      4.12 o 
   5  -4  10     1057.47     1074.89     38.21 o 
  -7  -3  10     1143.27     1118.43     38.45 o 
  -6  -3  10      156.30      154.49     12.45 o 
  -5  -3  10     1815.25     1787.17     49.71 o 
  -4  -3  10     2982.78     2943.64     49.99 o 
  -3  -3  10        4.59        4.51      2.62 o 
  -2  -3  10     4274.25     4144.90     65.56 o 
  -1  -3  10     2145.87     2166.49     59.29 o 
   0  -3  10        1.32        6.85      2.89 o 
   1  -3  10     3426.78     3322.21     82.14 o 
   2  -3  10     2494.52     2416.04     42.26 o 
   3  -3  10      259.19      257.12     10.36 o 
   4  -3  10     1582.61     1569.07     45.77 o 
   5  -3  10     1219.77     1224.49     39.97 o 
  -7  -2  10      206.61      219.54     15.51 o 
  -6  -2  10      574.29      562.66     24.00 o 
  -5  -2  10     2590.67     2731.31     67.65 o 
  -4  -2  10      419.85      413.69     12.91 o 
  -3  -2  10     2808.92     2662.96     45.22 o 
  -2  -2  10     2286.08     2145.46     48.23 o 
  -1  -2  10       35.46       39.29      4.31 o 
   0  -2  10     1932.84     1868.67     35.41 o 
   1  -2  10     1774.31     1796.77     36.53 o 
   2  -2  10      135.78      139.09     10.38 o 
   3  -2  10     1349.46     1345.97     27.06 o 
   4  -2  10     1863.67     1924.96     51.52 o 
   5  -2  10       64.75       65.66      9.03 o 
   6  -2  10      866.22      884.55     32.72 o 
  -7  -1  10      373.27      389.03     20.54 o 
  -6  -1  10      567.45      626.59     25.23 o 
  -5  -1  10      133.84      148.69     11.04 o 
  -4  -1  10     2137.45     2205.88     38.77 o 
  -3  -1  10     1861.40     1876.64     33.88 o 
  -2  -1  10      141.72      116.18      6.42 o 
  -1  -1  10     2032.47     2044.26     35.63 o 
   0  -1  10     1132.68     1104.30     22.34 o 
   1  -1  10       50.72       48.25      4.43 o 
   2  -1  10     2515.90     2457.22     41.50 o 
   3  -1  10     2383.71     2349.75     92.41 o 
   4  -1  10      184.08      184.56      9.05 o 
   5  -1  10     1722.04     1829.57     49.64 o 
   6  -1  10      474.11      476.35     22.06 o 
  -7   0  10     1429.28     1439.62     44.53 o 
  -6   0  10       39.87       43.10      7.18 o 
  -5   0  10     1225.04     1260.32     37.37 o 
  -4   0  10     2482.33     2424.74     59.01 o 
  -3   0  10       25.94       37.11      3.85 o 
  -2   0  10     2377.96     2479.62     41.23 o 
  -1   0  10     7221.72     7236.16    104.54 o 
   0   0  10       81.04       99.59     11.97 o 
   1   0  10     2700.31     2703.89     44.04 o 
   2   0  10     6537.60     6321.26     96.63 o 
   3   0  10        8.76        4.26      3.79 o 
   4   0  10     2855.49     2785.71     73.00 o 
   5   0  10     1762.01     1908.79     49.89 o 
   6   0  10      196.56      217.42     14.28 o 
  -7   1  10       38.96       41.49      7.89 o 
  -6   1  10     1379.10     1307.41     39.57 o 
  -5   1  10     1571.23     1570.33     43.34 o 
  -4   1  10        6.68        5.20      3.70 o 
  -3   1  10     3742.75     3933.73     60.40 o 
  -2   1  10     1532.40     1578.52     28.41 o 
  -1   1  10       37.35       41.32      3.76 o 
   0   1  10     1213.46     1273.77     24.00 o 
   1   1  10      879.61      918.04     18.97 o 
   2   1  10        7.39       10.97      2.96 o 
   3   1  10     4814.79     4705.61     70.95 o 
   4   1  10     3412.82     3479.75     45.03 o 
   5   1  10        1.76        3.04      3.02 o 
   6   1  10     2000.83     2177.70     58.41 o 
  -7   2  10      657.31      622.77     25.62 o 
  -6   2  10     1773.86     1737.57     35.16 o 
  -5   2  10       30.25       21.82      3.88 o 
  -4   2  10     2497.90     2572.87     59.03 o 
  -3   2  10     1607.03     1645.25     23.97 o 
  -2   2  10      899.88      900.58     23.30 o 
  -1   2  10     4597.67     4553.20     55.47 o 
   0   2  10     3450.59     3533.33     53.21 o 
   1   2  10      169.51      175.12     17.84 o 
   2   2  10     2150.30     2219.67     30.07 o 
   3   2  10     2379.84     2425.95     32.56 o 
   4   2  10      272.09      244.37      7.12 o 
   5   2  10     2828.84     2838.18     47.60 o 
   6   2  10     1693.61     1719.48     49.09 o 
   7   2  10      122.54      125.64     12.74 o 
  -6   3  10      194.16      192.85      9.78 o 
  -5   3  10      985.90      935.82     26.39 o 
  -4   3  10     1986.90     1951.20     35.45 o 
  -3   3  10      126.28      139.14      6.66 o 
  -2   3  10     3319.80     3313.95     42.11 o 
  -1   3  10     1728.45     1771.14     24.69 o 
   0   3  10       93.74       98.77      4.10 o 
   1   3  10     3888.61     4126.76     70.97 o 
   2   3  10     1915.50     2067.66     28.27 o 
   3   3  10       51.47       59.44     11.03 o 
   4   3  10     1470.82     1484.86     28.12 o 
   5   3  10     1139.52     1197.50     24.62 o 
   6   3  10      117.52      120.99     11.74 o 
   7   3  10      704.98      724.27     30.36 o 
  -6   4  10     1279.23     1205.19     27.98 o 
  -5   4  10     1495.31     1462.49     30.34 o 
  -4   4  10      156.42      145.97     11.17 o 
  -3   4  10     2479.78     2283.26     39.18 o 
  -2   4  10     2960.90     3026.08     38.93 o 
  -1   4  10      223.80      247.64      6.49 o 
   0   4  10     4705.56     4972.36     59.91 o 
   1   4  10     5912.09     5968.83     70.90 o 
   2   4  10      262.10      306.59     10.02 o 
   3   4  10     1642.49     1646.08     30.31 o 
   4   4  10     1746.49     1789.18     32.78 o 
   5   4  10      468.04      443.62     18.51 o 
   6   4  10     1433.82     1511.96     45.72 o 
   7   4  10      690.99      742.03     30.47 o 
  -6   5  10     1108.09     1074.89     26.33 o 
  -5   5  10       17.94       27.90      4.58 o 
  -4   5  10     2563.01     2426.48     88.26 o 
  -3   5  10     2341.82     2258.83     39.47 o 
  -2   5  10       45.36       44.46      2.99 o 
  -1   5  10     3621.13     3777.91     47.14 o 
   0   5  10     2503.97     2692.86     39.48 o 
   1   5  10      510.05      557.16     14.16 o 
   2   5  10     4388.95     4562.70     70.50 o 
   3   5  10     1341.21     1341.99     26.63 o 
   4   5  10      454.36      427.14     12.77 o 
   5   5  10     2228.00     2195.23     39.57 o 
   6   5  10      398.93      376.69     12.77 o 
   7   5  10      269.28      285.46     18.33 o 
  -5   6  10      854.32      794.66     21.09 o 
  -4   6  10      829.80      774.29     44.52 o 
  -3   6  10       17.62       11.40      3.01 o 
  -2   6  10     1131.87     1132.81     22.95 o 
  -1   6  10     1400.03     1460.11     34.69 o 
   0   6  10      554.06      536.16     14.45 o 
   1   6  10     4169.25     4255.96     90.87 o 
   2   6  10     2469.71     2497.47     42.70 o 
   3   6  10      838.67      876.03     20.17 o 
   4   6  10     3164.24     3191.66     53.45 o 
   5   6  10      745.71      782.14     19.60 o 
   6   6  10      489.68      493.03     15.30 o 
   7   6  10     1209.15     1239.74     43.61 o 
  -5   7  10      542.31      560.94     17.53 o 
  -4   7  10        1.81        2.04      2.84 o 
  -3   7  10     1699.25     1663.51     50.79 o 
  -2   7  10     2047.99     1993.31     56.23 o 
  -1   7  10       40.74       68.14     25.33 o 
   0   7  10     2301.54     2286.41     39.76 o 
   1   7  10     2183.83     2252.79     50.20 o 
   2   7  10      484.90      464.97     27.93 o 
   3   7  10     4312.20     4204.68     67.66 o 
   4   7  10     1243.28     1235.06     26.72 o 
   5   7  10      228.96      230.03     10.52 o 
   6   7  10      954.83      914.83     22.87 o 
   7   7  10      348.98      374.55     23.11 o 
  -4   8  10      549.46      504.32     26.02 o 
  -3   8  10      712.06      662.18     29.33 o 
  -2   8  10      191.31      189.30     14.83 o 
  -1   8  10     2316.59     2329.42     41.09 o 
   0   8  10     3150.85     2973.44     50.03 o 
   1   8  10      225.67      236.30      9.58 o 
   2   8  10     2895.10     2795.05     65.49 o 
   3   8  10     1404.67     1465.37     30.19 o 
   4   8  10      431.87      450.59     14.70 o 
   5   8  10     1264.58     1269.21     28.70 o 
   6   8  10      654.78      688.09     19.81 o 
   7   8  10      269.61      285.17     12.72 o 
  -4   9  10      540.71      538.03     28.27 o 
  -3   9  10       94.49       87.74     12.30 o 
  -2   9  10     1523.83     1400.77     47.07 o 
  -1   9  10      785.97      801.68     32.37 o 
   0   9  10       89.30       85.83      6.12 o 
   1   9  10     2365.95     2374.45     43.00 o 
   2   9  10      837.61      851.76     31.83 o 
   3   9  10      518.33      520.74     16.07 o 
   4   9  10     1621.29     1535.86     32.60 o 
   5   9  10      462.38      478.83     16.25 o 
   6   9  10      210.51      204.93     10.93 o 
  -3  10  10      696.54      707.46     33.23 o 
  -2  10  10      478.94      510.46     26.66 o 
  -1  10  10       24.46       21.02      7.43 o 
   0  10  10     1451.66     1477.31     30.66 o 
   1  10  10     1190.78     1156.01     26.16 o 
   2  10  10      796.92      758.18     20.33 o 
   3  10  10     1766.80     1734.33     35.72 o 
   4  10  10      174.90      176.74     12.59 o 
   5  10  10      763.88      743.38     47.42 o 
   6  10  10     1076.46     1125.40     28.61 o 
  -2  11  10       15.17        6.92      7.78 o 
  -1  11  10     1168.27     1090.60     42.02 o 
   0  11  10     1289.09     1299.16     46.60 o 
   1  11  10      255.42      246.52     11.44 o 
   2  11  10     2132.37     2140.91     41.87 o 
   3  11  10      692.72      699.19     20.36 o 
   4  11  10      305.10      304.89     13.08 o 
   5  11  10      978.72      985.07     26.44 o 
   0  12  10      317.20      318.52     22.85 o 
   1  12  10      689.67      635.38     19.18 o 
   2  12  10      265.01      248.66     11.88 o 
   3  12  10      249.77      262.47     18.50 o 
  -2  -8  11      226.55      217.53     11.49 o 
  -1  -8  11      267.42      279.10     13.03 o 
  -4  -7  11     1749.88     1795.58     38.13 o 
  -3  -7  11      633.57      621.50     20.13 o 
  -2  -7  11      246.60      284.86     12.61 o 
  -1  -7  11     1282.05     1245.06     33.17 o 
   0  -7  11      403.94      375.74     14.61 o 
   1  -7  11      432.75      427.28     18.66 o 
  -5  -6  11     1405.01     1463.67     32.94 o 
  -4  -6  11      158.16      180.73     10.18 o 
  -3  -6  11      469.06      480.54     16.21 o 
  -2  -6  11     1978.53     1969.85     38.93 o 
  -1  -6  11      162.93      174.85      9.39 o 
   0  -6  11      432.08      392.95     14.39 o 
   1  -6  11     1716.14     1654.91     35.17 o 
   2  -6  11      178.17      171.36      9.97 o 
   3  -6  11      438.37      449.05     24.28 o 
  -5  -5  11      403.41      417.50     15.09 o 
  -4  -5  11      346.86      347.54     18.25 o 
  -3  -5  11     1192.08     1139.43     26.51 o 
  -2  -5  11      300.87      307.57     12.11 o 
  -1  -5  11      275.51      267.86     18.09 o 
   0  -5  11     1007.60     1026.93     24.42 o 
   1  -5  11      314.44      306.16     12.35 o 
   2  -5  11      687.92      662.12     18.96 o 
   3  -5  11     1427.80     1460.02     46.60 o 
  -6  -4  11      430.13      401.46     21.55 o 
  -5  -4  11      298.48      310.06     34.14 o 
  -4  -4  11     2066.86     1939.11     37.83 o 
  -3  -4  11      515.22      547.07     16.43 o 
  -2  -4  11     1548.44     1564.65     31.82 o 
  -1  -4  11     4042.42     3821.16     62.57 o 
   0  -4  11      268.11      249.69     10.54 o 
   1  -4  11     1387.84     1358.05     28.98 o 
   2  -4  11     1249.01     1251.91     71.56 o 
   3  -4  11        2.99        2.94      3.07 o 
   4  -4  11      818.33      873.01     33.41 o 
  -6  -3  11      346.98      375.96     20.36 o 
  -5  -3  11     1367.81     1449.02     44.25 o 
  -4  -3  11      534.45      520.39     15.82 o 
  -3  -3  11      603.36      610.56     17.00 o 
  -2  -3  11     3206.36     3233.72     54.21 o 
  -1  -3  11      954.20      927.48     52.29 o 
   0  -3  11     1250.72     1204.08     60.88 o 
   1  -3  11     4827.22     4573.31     72.19 o 
   2  -3  11      675.42      660.20     17.63 o 
   3  -3  11     1607.79     1664.34     42.55 o 
   4  -3  11     1508.75     1541.57     46.67 o 
   5  -3  11       35.82       38.80      8.26 o 
  -6  -2  11     1486.63     1511.49     46.19 o 
  -5  -2  11       24.19       22.54      6.08 o 
  -4  -2  11      463.04      444.74     22.73 o 
  -3  -2  11     1452.13     1404.06     28.67 o 
  -2  -2  11       52.00       51.57      4.95 o 
  -1  -2  11      449.02      471.98     13.77 o 
   0  -2  11     4240.88     4091.61     64.46 o 
   1  -2  11     1136.41     1106.48     28.23 o 
   2  -2  11     1903.65     1926.68     35.72 o 
   3  -2  11     2702.71     2743.80     47.27 o 
   4  -2  11        2.35        4.58      4.50 o 
   5  -2  11     1437.88     1427.80     43.89 o 
  -6  -1  11      197.97      193.23     14.01 o 
  -5  -1  11     1159.77     1225.39     38.16 o 
  -4  -1  11     3382.04     3373.77     86.72 o 
  -3  -1  11      360.88      362.59     25.20 o 
  -2  -1  11      538.04      535.22     14.70 o 
  -1  -1  11     1562.60     1633.46     30.59 o 
   0  -1  11     1297.89     1333.57     26.09 o 
   1  -1  11     1313.31     1318.48     26.19 o 
   2  -1  11     3065.57     3063.89    127.99 o 
   3  -1  11      386.83      399.81     15.55 o 
   4  -1  11     1360.44     1346.22     52.18 o 
   5  -1  11     1201.22     1196.37     37.72 o 
   6  -1  11       15.16       20.54      6.96 o 
  -7   0  11      359.22      384.27     21.22 o 
  -6   0  11      225.89      207.00     14.45 o 
  -5   0  11     1746.25     1661.18     46.74 o 
  -4   0  11      546.39      516.61     20.85 o 
  -3   0  11     1002.34     1057.25     22.36 o 
  -2   0  11     1626.11     1615.72     30.09 o 
  -1   0  11      426.32      396.71     11.82 o 
   0   0  11     2144.91     2187.78     37.69 o 
   1   0  11     2463.33     2352.35     55.88 o 
   2   0  11      176.82      169.75      7.86 o 
   3   0  11     1204.12     1213.58     24.78 o 
   4   0  11      931.80      913.81     20.98 o 
   5   0  11       16.88       32.59      6.70 o 
   6   0  11      799.29      943.54     32.70 o 
  -6   1  11     1286.79     1354.60     41.54 o 
  -5   1  11       53.91       50.83      7.40 o 
  -4   1  11     1915.37     1950.98     50.44 o 
  -3   1  11     2314.01     2376.37     40.26 o 
  -2   1  11      365.32      411.50     18.00 o 
  -1   1  11     1616.09     1657.01     69.92 o 
   0   1  11     3989.25     4063.18     62.44 o 
   1   1  11        1.04        0.02      1.84 o 
   2   1  11     6818.34     6532.91    224.49 o 
   3   1  11     5147.98     4792.07     81.57 o 
   4   1  11        8.58        8.62      3.26 o 
   5   1  11     1441.75     1477.87     41.05 o 
  -6   2  11       73.91       72.67      8.95 o 
  -5   2  11      635.25      640.71     24.41 o 
  -4   2  11     1043.92     1082.38     32.74 o 
  -3   2  11        2.19        3.32      2.09 o 
  -2   2  11     1127.99     1153.13     56.06 o 
  -1   2  11     5040.43     4904.35     76.33 o 
   0   2  11     1217.86     1178.73     28.28 o 
   1   2  11     2357.10     2382.34     57.49 o 
   2   2  11     5437.34     5480.61    120.97 o 
   3   2  11       14.08       10.90      2.84 o 
   4   2  11     3777.42     3793.29     59.28 o 
   5   2  11     1590.33     1628.59     43.25 o 
  -6   3  11     1199.18     1240.88     36.72 o 
  -5   3  11     2436.06     2419.15     45.04 o 
  -4   3  11       68.62       82.31     11.49 o 
  -3   3  11     2373.15     2434.03     41.45 o 
  -2   3  11     1825.17     1869.17     26.58 o 
  -1   3  11      130.20      134.42      5.07 o 
   0   3  11      843.60      831.30     14.28 o 
   1   3  11     2867.42     3019.94     39.15 o 
   2   3  11      781.66      819.76     14.41 o 
   3   3  11     2254.11     2243.07     38.86 o 
   4   3  11     1430.27     1479.34     28.63 o 
   5   3  11       45.12       49.10      4.78 o 
   6   3  11      719.49      709.92     27.72 o 
  -6   4  11     1828.76     1795.50     37.09 o 
  -5   4  11     1012.56     1018.53     23.99 o 
  -4   4  11     1079.47     1040.26     23.02 o 
  -3   4  11     4340.46     4373.38     68.21 o 
  -2   4  11      981.47     1000.06     16.58 o 
  -1   4  11     3500.89     3656.45     46.14 o 
   0   4  11     3464.57     3648.32     45.90 o 
   1   4  11      425.83      447.62     10.08 o 
   2   4  11     3335.74     3432.48     55.14 o 
   3   4  11      873.78      833.76     28.44 o 
   4   4  11       71.67       94.88      6.06 o 
   5   4  11     1561.35     1579.56     30.97 o 
   6   4  11      768.19      768.74     29.53 o 
   7   4  11        0.26        3.83      5.64 o 
  -6   5  11       11.32       17.55      4.39 o 
  -5   5  11      439.97      414.70     14.24 o 
  -4   5  11      807.53      795.01     19.65 o 
  -3   5  11       24.89       20.27      3.38 o 
  -2   5  11     1311.52     1300.69     20.07 o 
  -1   5  11     1363.39     1423.91     21.32 o 
   0   5  11       48.77       50.69      4.39 o 
   1   5  11     2950.31     3058.77     50.09 o 
   2   5  11     2815.10     2842.22     47.53 o 
   3   5  11      250.89      236.03      9.47 o 
   4   5  11     3230.50     3132.66     52.47 o 
   5   5  11     1474.98     1521.09     30.64 o 
   6   5  11       94.43       79.70      6.30 o 
   7   5  11     1175.27     1196.37     41.98 o 
  -5   6  11      919.75      836.40     21.90 o 
  -4   6  11       53.25       58.75      5.55 o 
  -3   6  11      967.39      976.98     21.93 o 
  -2   6  11     1373.19     1399.09     42.33 o 
  -1   6  11       54.13       51.53      4.38 o 
   0   6  11     3839.38     3890.67     61.58 o 
   1   6  11     5687.97     5518.51     84.13 o 
   2   6  11       17.15       24.02      5.54 o 
   3   6  11     4941.64     4898.87     76.77 o 
   4   6  11     1957.42     1940.19     36.68 o 
   5   6  11      136.71      147.06      8.00 o 
   6   6  11     1604.37     1582.56     32.76 o 
   7   6  11      550.34      548.41     27.28 o 
  -5   7  11       12.27       22.66      5.28 o 
  -4   7  11      874.49      862.97     21.79 o 
  -2   7  11       78.69       92.66     10.33 o 
  -1   7  11      910.40      940.73     34.06 o 
   0   7  11     2876.74     2868.46     99.00 o 
   1   7  11      133.66      110.22      6.51 o 
   2   7  11     2386.70     2482.49     43.65 o 
   3   7  11     2665.35     2568.22     45.39 o 
   4   7  11       43.23       40.27      6.35 o 
   5   7  11     1428.36     1376.35     29.75 o 
   6   7  11      757.07      737.99     20.28 o 
   7   7  11        7.56        2.71      5.99 o 
  -4   8  11     1189.73     1204.02     43.87 o 
  -3   8  11        6.10        6.90      6.10 o 
  -2   8  11     2268.87     2281.29     64.43 o 
  -1   8  11     1715.39     1654.65     31.85 o 
   0   8  11       87.06      103.51      6.52 o 
   1   8  11     1340.07     1304.06     40.69 o 
   2   8  11     1146.82     1161.10     44.98 o 
   3   8  11      121.96      137.98      7.94 o 
   4   8  11     1596.29     1601.12     33.15 o 
   5   8  11      679.17      630.72     18.65 o 
   6   8  11       38.33       39.80      5.53 o 
  -3   9  11      543.12      490.08     26.31 o 
  -2   9  11      754.17      728.88     31.73 o 
  -1   9  11        0.78       11.90      6.48 o 
   0   9  11     1315.48     1335.07     28.09 o 
   1   9  11     1221.43     1212.32     43.95 o 
   2   9  11        6.37        5.59      4.94 o 
   3   9  11     2066.23     2035.86     39.52 o 
   4   9  11     1080.43     1052.16     25.63 o 
   5   9  11      164.61      161.95      9.60 o 
   6   9  11     1436.27     1389.65     32.33 o 
  -2  10  11        0.44        1.30      6.06 o 
  -1  10  11     1621.93     1551.31     51.56 o 
   0  10  11      683.84      707.59     29.45 o 
   1  10  11      159.35      150.40      8.58 o 
   2  10  11     1710.67     1659.12     34.35 o 
   3  10  11      606.92      610.01     18.51 o 
   4  10  11       82.86       83.07      7.17 o 
   5  10  11     1306.80     1310.60     34.73 o 
  -1  11  11      891.65      856.15     36.80 o 
   0  11  11      132.15      129.15     14.76 o 
   1  11  11     1526.07     1445.81     31.46 o 
   2  11  11      655.04      614.46     27.84 o 
   3  11  11       31.94       31.78      5.87 o 
   4  11  11      404.44      380.47     15.05 o 
   1  12  11     1035.74     1024.29     26.04 o 
   2  12  11       85.03       64.51      6.89 o 
   3  12  11     1784.73     1735.02     41.87 o 
  -3  -7  12        2.97        2.32      3.90 o 
  -2  -7  12     1274.81     1321.47     31.06 o 
  -1  -7  12      370.24      368.90     14.94 o 
   0  -7  12      113.33      123.03      9.10 o 
  -4  -6  12      294.17      296.92     13.33 o 
  -3  -6  12     1316.86     1308.12     30.45 o 
  -2  -6  12      795.39      786.00     21.87 o 
  -1  -6  12      297.62      300.90     12.81 o 
   0  -6  12     1452.35     1475.65     48.93 o 
   1  -6  12      987.25      994.25     25.63 o 
   2  -6  12      189.12      199.61     14.88 o 
  -5  -5  12        2.08        4.64      3.86 o 
  -4  -5  12     1283.18     1300.85     30.17 o 
  -3  -5  12     1047.82     1078.71     26.29 o 
  -2  -5  12       15.98        6.32      3.44 o 
  -1  -5  12     1726.11     1693.36     34.89 o 
   0  -5  12      518.94      479.49     15.84 o 
   1  -5  12      365.64      325.97     13.09 o 
   2  -5  12     2247.44     2125.76     67.26 o 
   3  -5  12      278.61      309.50     20.40 o 
  -5  -4  12     1071.75     1020.44     25.55 o 
  -4  -4  12      730.13      680.02     19.68 o 
  -3  -4  12      261.43      262.23     11.51 o 
  -2  -4  12     1794.48     1732.65     34.87 o 
  -1  -4  12      873.22      868.39     21.88 o 
   0  -4  12       46.21       51.56      5.51 o 
   1  -4  12     1233.23     1185.35     26.80 o 
   2  -4  12      560.37      535.52     16.64 o 
   3  -4  12      207.75      219.41     12.62 o 
   4  -4  12     1871.53     1989.35     58.79 o 
  -6  -3  12     1072.42     1121.50     39.66 o 
  -5  -3  12      461.67      441.67     22.45 o 
  -4  -3  12      214.67      203.82     14.39 o 
  -3  -3  12     2836.93     2702.68     48.29 o 
  -2  -3  12      629.00      655.30     18.10 o 
  -1  -3  12      400.64      395.18     13.31 o 
   0  -3  12     3173.61     3090.92     75.56 o 
   1  -3  12      303.59      300.44     11.48 o 
   2  -3  12      200.93      189.02      9.28 o 
   3  -3  12     2058.28     2082.50     39.59 o 
   4  -3  12      427.63      491.32     23.80 o 
  -6  -2  12      717.90      731.72     30.23 o 
  -5  -2  12      226.97      227.05     15.45 o 
  -4  -2  12     1737.29     1720.14     34.28 o 
  -3  -2  12     1357.04     1290.15     27.61 o 
  -2  -2  12     1168.37     1156.74     25.31 o 
  -1  -2  12     5310.01     5137.91    180.27 o 
   0  -2  12      974.40      982.44     22.08 o 
   1  -2  12     1303.79     1220.80     25.83 o 
   2  -2  12     2403.74     2279.60     75.25 o 
   3  -2  12      317.49      337.98     12.35 o 
   4  -2  12      908.12      874.37     31.91 o 
   5  -2  12     1319.58     1397.64     44.73 o 
  -6  -1  12      128.19      149.18     13.00 o 
  -5  -1  12     1161.68     1127.31     37.35 o 
  -4  -1  12      947.38      905.30     21.45 o 
  -3  -1  12       65.08       68.42      5.69 o 
  -2  -1  12     2495.50     2482.57     43.32 o 
  -1  -1  12     1781.10     1747.27     32.77 o 
   0  -1  12       40.76       40.05      4.37 o 
   1  -1  12     3386.41     3324.74    114.71 o 
   2  -1  12      553.27      553.36     40.26 o 
   3  -1  12      560.28      540.90     34.99 o 
   4  -1  12     1929.05     2007.23     37.97 o 
   5  -1  12       57.00       49.93      8.53 o 
  -6   0  12     1544.01     1573.54     47.71 o 
  -5   0  12      513.72      518.42     22.83 o 
  -4   0  12      392.10      353.77     17.78 o 
  -3   0  12     1801.61     1919.02     35.39 o 
  -2   0  12      137.48      155.63      7.64 o 
  -1   0  12     1069.13     1049.51     22.57 o 
   0   0  12     2515.63     2588.88     56.35 o 
   1   0  12      593.98      620.15     15.85 o 
   2   0  12      286.35      282.70     19.04 o 
   3   0  12     2002.73     1936.35     35.81 o 
   4   0  12      214.53      230.37     17.22 o 
   5   0  12      973.23      971.46     32.99 o 
  -6   1  12      367.41      344.72     19.15 o 
  -5   1  12      131.60      146.75     11.83 o 
  -4   1  12     3040.94     3088.74     73.95 o 
  -3   1  12      688.86      699.40     17.26 o 
  -2   1  12      806.63      813.80     33.67 o 
  -1   1  12     4086.56     4097.37    163.32 o 
   0   1  12       62.31       63.12      5.01 o 
   1   1  12     1530.59     1544.25     29.06 o 
   2   1  12     4600.91     4416.62     70.71 o 
   3   1  12     1136.40     1181.09     24.72 o 
   4   1  12      198.85      166.18      8.70 o 
  -6   2  12      353.60      376.49     19.70 o 
  -5   2  12     1454.97     1480.64     43.41 o 
  -4   2  12      536.78      579.52     22.83 o 
  -3   2  12     2222.96     2273.00     50.95 o 
  -2   2  12     5060.88     5039.06    103.49 o 
  -1   2  12      373.03      390.31     18.97 o 
   0   2  12     3951.95     3860.50     60.34 o 
   1   2  12     2671.73     2668.71     44.20 o 
   2   2  12       58.82       50.10      4.49 o 
   3   2  12      868.45      844.58     19.31 o 
   4   2  12      836.45      793.33     27.15 o 
   5   2  12      223.13      227.62     13.57 o 
  -6   3  12      880.25      890.68     32.19 o 
  -5   3  12      963.43      930.12     31.25 o 
  -4   3  12        4.27       16.22      5.11 o 
  -3   3  12     4150.74     4253.05     93.52 o 
  -2   3  12     4605.00     4682.29    103.92 o 
  -1   3  12      555.76      600.38     16.35 o 
   0   3  12    12188.54    11410.99    187.25 o 
   1   3  12      401.66      436.17     12.17 o 
   2   3  12     2334.63     2464.81     55.39 o 
   3   3  12     2754.05     2696.87     64.98 o 
   4   3  12        4.06        5.24      3.37 o 
   5   3  12      732.70      759.75     26.51 o 
  -6   4  12      140.89      161.66      9.49 o 
  -5   4  12      337.32      326.38     12.88 o 
  -4   4  12      925.57      928.10     26.34 o 
  -3   4  12      274.04      281.97     10.23 o 
  -2   4  12       29.22       33.90      3.17 o 
  -1   4  12     1524.50     1548.53     23.19 o 
   0   4  12      168.93      178.54      6.63 o 
   1   4  12      303.34      317.40     10.53 o 
   2   4  12     1664.08     1652.87     31.74 o 
   3   4  12      256.15      249.72      9.75 o 
   4   4  12      995.47      949.38     22.13 o 
   5   4  12     1704.83     1783.30     34.55 o 
   6   4  12       77.02       68.79      9.32 o 
  -5   5  12     1521.29     1443.38     47.41 o 
  -4   5  12      152.78      152.13     14.20 o 
  -3   5  12      566.56      566.78     15.32 o 
  -2   5  12     3891.10     4099.38     64.42 o 
  -1   5  12      334.00      359.29      8.77 o 
   0   5  12     2566.41     2632.21     44.37 o 
   1   5  12     5402.79     5541.82     84.45 o 
   2   5  12       53.60       53.77      4.98 o 
   3   5  12     3053.50     3000.10     86.37 o 
   4   5  12     3286.89     3328.72     55.95 o 
   5   5  12       61.18       59.71      5.52 o 
   6   5  12     1412.09     1458.60     30.80 o 
  -5   6  12       85.32       80.98      7.04 o 
  -4   6  12      266.69      247.34     10.56 o 
  -3   6  12     1213.30     1230.12     26.04 o 
  -2   6  12      301.19      288.33     16.48 o 
  -1   6  12     1905.04     1882.93     34.37 o 
   0   6  12     2973.15     3065.00     50.85 o 
   1   6  12       68.36       83.89      7.88 o 
   2   6  12     1644.05     1773.44     33.65 o 
   3   6  12     1743.96     1796.48     44.09 o 
   4   6  12      291.38      302.87     11.56 o 
   5   6  12      489.72      487.07     21.19 o 
   6   6  12     1296.14     1239.53     28.12 o 
  -4   7  12     1597.97     1597.19     51.25 o 
  -3   7  12      501.54      537.48     25.38 o 
  -2   7  12      971.30     1047.88     36.36 o 
  -1   7  12     3715.04     3599.58     68.62 o 
   0   7  12      158.58      172.26      8.09 o 
   1   7  12     1903.86     1879.85     35.33 o 
   2   7  12     2409.05     2369.38     42.62 o 
   3   7  12        6.26       11.29      6.32 o 
   4   7  12      624.96      622.11     17.72 o 
   5   7  12     1071.66     1094.70     34.60 o 
   6   7  12       28.19       26.71      5.02 o 
  -4   8  12      109.56      128.79     13.95 o 
  -3   8  12      306.35      362.30     21.48 o 
  -2   8  12     1770.70     1860.42     55.73 o 
  -1   8  12      752.09      706.82     29.15 o 
   0   8  12      172.00      203.29      9.02 o 
   1   8  12     2415.57     2423.22     59.74 o 
   2   8  12      113.05      122.30      7.39 o 
   3   8  12      792.34      748.46     19.88 o 
   4   8  12     1537.73     1551.38     61.04 o 
   5   8  12       79.75       80.85      6.95 o 
   6   8  12      813.80      788.79     28.95 o 
  -3   9  12      942.62      965.25     38.96 o 
  -2   9  12        1.24        8.37      6.28 o 
  -1   9  12     1202.06     1284.73     44.16 o 
   0   9  12     2090.55     2105.08     43.12 o 
   1   9  12       29.35       28.88      4.56 o 
   2   9  12     1579.27     1546.12     32.24 o 
   3   9  12      948.19      971.30     24.00 o 
   4   9  12        0.94        2.35      5.85 o 
   5   9  12     1112.32     1107.65     27.43 o 
   6   9  12      941.62      946.85     25.50 o 
  -2  10  12      671.09      694.50     32.61 o 
  -1  10  12     1431.20     1478.88     50.11 o 
   0  10  12        5.49        8.40      3.20 o 
   1  10  12     1307.25     1288.52     28.83 o 
   2  10  12      811.83      786.70     21.27 o 
   3  10  12        2.45        0.10      2.96 o 
   4  10  12     1232.57     1238.43     29.44 o 
   5  10  12      923.32      921.23     25.07 o 
  -1  11  12       37.41       45.97     10.09 o 
   0  11  12     1115.67     1207.61     45.39 o 
   1  11  12     1452.34     1378.68     42.20 o 
   2  11  12       75.01       81.92      7.31 o 
   3  11  12      663.43      690.87     23.79 o 
   4  11  12      767.31      763.27     22.53 o 
  -3  -6  13     1064.81     1106.88     28.27 o 
  -2  -6  13        1.79       10.87      4.45 o 
  -1  -6  13     1671.77     1760.34     54.54 o 
   0  -6  13     1409.80     1370.33     31.77 o 
   1  -6  13        0.61        3.62      3.67 o 
  -4  -5  13      791.06      771.32     24.65 o 
  -3  -5  13        0.18        8.51      3.78 o 
  -2  -5  13      847.45      796.97     22.08 o 
  -1  -5  13      938.96      907.75     23.71 o 
   0  -5  13       59.76       56.07      6.46 o 
   1  -5  13     1394.20     1311.59     30.07 o 
   2  -5  13     1224.25     1237.82     39.82 o 
  -5  -4  13      882.26      906.30     35.52 o 
  -4  -4  13       11.66        7.24      3.98 o 
  -3  -4  13      802.24      809.24     22.08 o 
  -2  -4  13     1492.99     1450.82     31.57 o 
  -1  -4  13       61.66       51.78      5.81 o 
   0  -4  13      852.06      861.88     22.09 o 
   1  -4  13     1566.21     1472.41     31.50 o 
   2  -4  13      129.86      117.66      8.25 o 
   3  -4  13     1135.00     1145.46     38.87 o 
  -5  -3  13      162.66      133.60     13.15 o 
  -4  -3  13     1142.34     1145.02     28.18 o 
  -3  -3  13     1181.48     1101.26     26.04 o 
  -2  -3  13      133.12      144.77      9.70 o 
  -1  -3  13     1035.72      993.19     23.56 o 
   0  -3  13     2134.60     2003.51     38.06 o 
   1  -3  13      142.88      131.64      9.89 o 
   2  -3  13     2751.77     2722.47     49.09 o 
   3  -3  13     1116.70     1145.10     26.89 o 
   4  -3  13      371.19      413.64     22.78 o 
  -5  -2  13     1353.53     1349.65     43.87 o 
  -4  -2  13      700.79      683.78     19.14 o 
  -3  -2  13      118.17      117.87     10.36 o 
  -2  -2  13     1208.88     1185.71     26.20 o 
  -1  -2  13     1154.22     1162.15     34.42 o 
   0  -2  13       54.83       45.27      4.93 o 
   1  -2  13     2268.70     2230.01     63.08 o 
   2  -2  13     1572.76     1530.64     31.39 o 
   3  -2  13       64.95       70.59      6.34 o 
   4  -2  13     1966.04     1926.96     55.42 o 
  -6  -1  13     1001.67      978.95     36.49 o 
  -5  -1  13     1339.20     1336.54     43.03 o 
  -4  -1  13      136.31      126.13      7.98 o 
  -3  -1  13     2058.66     2054.08     38.50 o 
  -2  -1  13     1121.44     1148.12     25.07 o 
  -1  -1  13      427.95      389.25     12.66 o 
   0  -1  13     1966.35     1917.81     35.63 o 
   1  -1  13      435.84      427.45     13.31 o 
   2  -1  13      802.31      813.02     20.16 o 
   3  -1  13     1361.55     1402.28     29.65 o 
   4  -1  13      482.53      468.26     15.38 o 
   5  -1  13      154.79      171.56     14.12 o 
  -6   0  13      778.47      866.99     33.69 o 
  -5   0  13        3.62        5.53      4.72 o 
  -4   0  13     1191.86     1260.23     39.46 o 
  -3   0  13     1310.26     1317.55     61.74 o 
  -2   0  13        8.66       20.02     15.16 o 
  -1   0  13     2620.27     2662.34     45.71 o 
   0   0  13     3526.87     3497.79     56.64 o 
   1   0  13        3.17       11.59      3.00 o 
   2   0  13     2723.81     2733.06     46.95 o 
   3   0  13     1233.95     1223.98     26.48 o 
   4   0  13      278.01      270.04     11.06 o 
   5   0  13     1063.98     1097.17     36.58 o 
  -6   1  13      200.01      206.98     15.91 o 
  -5   1  13     1217.01     1226.03     39.60 o 
  -4   1  13      814.31      826.73     29.68 o 
  -3   1  13      551.74      541.49     30.69 o 
  -2   1  13     1429.17     1443.69     52.06 o 
  -1   1  13     1276.39     1325.52     26.79 o 
   0   1  13      654.47      667.34     29.82 o 
   1   1  13     3389.56     3436.10     55.66 o 
   2   1  13     1796.25     1812.65     33.73 o 
   3   1  13     1070.28     1078.87     23.99 o 
   4   1  13     1558.25     1479.62     35.54 o 
  -6   2  13     1254.01     1338.08     43.21 o 
  -5   2  13      770.92      723.08     28.12 o 
  -4   2  13      121.78      129.83     11.24 o 
  -3   2  13     2842.44     2840.38     86.29 o 
  -2   2  13     1937.44     1949.80     35.60 o 
  -1   2  13        8.30        9.86      3.02 o 
   0   2  13     3318.04     3338.31     54.11 o 
   1   2  13     2779.00     2816.02     60.31 o 
   2   2  13      370.47      361.83     11.69 o 
   3   2  13     5356.20     5020.04    228.59 o 
   4   2  13      728.20      695.51     25.98 o 
   5   2  13      684.91      633.42     24.83 o 
  -5   3  13       41.32       30.21      6.81 o 
  -4   3  13     1572.92     1696.54     47.11 o 
  -3   3  13      798.11      881.38     28.84 o 
  -2   3  13     1086.72     1135.98     43.79 o 
  -1   3  13      985.62      966.69     48.33 o 
   0   3  13      188.98      182.14      7.93 o 
   1   3  13      124.01      118.78      6.55 o 
   2   3  13      535.66      520.53     21.46 o 
   3   3  13      299.74      277.00     15.34 o 
   4   3  13      168.44      177.21     12.34 o 
   5   3  13     1072.82     1024.52     33.32 o 
  -5   4  13     1102.41     1118.63     36.09 o 
  -4   4  13     1567.68     1577.14     43.85 o 
  -3   4  13       41.80       64.65      7.65 o 
  -2   4  13     2889.43     2958.29     54.35 o 
  -1   4  13     2083.07     2143.21     75.02 o 
   0   4  13      479.81      531.02     13.97 o 
   1   4  13     6791.63     6457.06    137.01 o 
   2   4  13     1393.56     1397.59     40.35 o 
   3   4  13     1566.05     1550.69     43.65 o 
   4   4  13     3407.70     3407.39     80.32 o 
   5   4  13      374.01      407.80     19.02 o 
  -5   5  13      344.70      326.49     12.95 o 
  -4   5  13      200.84      201.38     11.01 o 
  -3   5  13      901.93      909.84     24.17 o 
  -2   5  13      952.75      997.91     17.54 o 
  -1   5  13      311.88      352.83     11.58 o 
   0   5  13     2693.29     2748.18     46.57 o 
   1   5  13     1808.28     1906.96     35.22 o 
   2   5  13      452.19      461.50     13.95 o 
   3   5  13     2320.72     2369.48     42.73 o 
   4   5  13      553.14      549.89     16.33 o 
   5   5  13      588.58      591.38     17.29 o 
   6   5  13     1429.04     1412.22     30.83 o 
  -4   6  13     1610.37     1595.89     32.81 o 
  -3   6  13      205.89      221.39     15.03 o 
  -2   6  13      551.33      600.79     24.61 o 
  -1   6  13     2320.59     2383.76     48.38 o 
   0   6  13      472.22      471.07     13.93 o 
   1   6  13      403.34      436.86     13.56 o 
   2   6  13     3408.35     3445.70     57.46 o 
   3   6  13      801.48      818.73     21.46 o 
   4   6  13      743.88      697.34     23.04 o 
   5   6  13     2152.26     2127.36     41.07 o 
   6   6  13       14.37       15.65      4.27 o 
  -4   7  13      745.86      774.02     32.44 o 
  -3   7  13      229.62      257.81     17.17 o 
  -2   7  13     1223.25     1301.50     42.06 o 
  -1   7  13      323.35      311.75     22.96 o 
   0   7  13      325.77      340.69     11.79 o 
   1   7  13      923.89     1006.31     23.01 o 
   2   7  13     1044.03      992.31     23.70 o 
   3   7  13       67.60       78.75      6.50 o 
   4   7  13     1569.12     1519.24     32.13 o 
   5   7  13      387.52      357.91     13.72 o 
   6   7  13      460.07      428.90     15.45 o 
  -3   8  13     2123.70     2159.43     63.86 o 
  -2   8  13      653.14      714.95     30.28 o 
  -1   8  13      739.68      778.37     30.96 o 
   0   8  13     1614.57     1626.42     41.57 o 
   1   8  13       64.86       75.99      9.38 o 
   2   8  13      919.29      869.19     31.34 o 
   3   8  13     2021.87     2000.78     44.75 o 
   4   8  13      229.92      250.15     11.44 o 
   5   8  13      258.34      270.21     12.23 o 
   6   8  13     1254.91     1256.70     30.18 o 
  -3   9  13      642.52      718.47     33.03 o 
  -2   9  13      601.06      612.02     28.93 o 
  -1   9  13     2068.42     2135.75     62.56 o 
   0   9  13      417.78      417.57     13.99 o 
   1   9  13      738.10      751.53     20.08 o 
   2   9  13     2043.23     1987.13     83.15 o 
   3   9  13      223.23      216.62     10.47 o 
   4   9  13      436.94      447.65     15.86 o 
   5   9  13     1106.10     1060.73     26.98 o 
  -2  10  13     1129.55     1178.21     44.44 o 
  -1  10  13      169.80      196.60     16.46 o 
   0  10  13      299.91      289.82     12.03 o 
   1  10  13     1263.37     1279.20     28.93 o 
   2  10  13        6.44        1.01      3.00 o 
   3  10  13      871.16      865.29     23.25 o 
   4  10  13     1574.79     1650.48     36.17 o 
   0  11  13     1410.31     1526.96     52.69 o 
   1  11  13      232.05      218.29     21.48 o 
   2  11  13      347.88      345.68     14.07 o 
   3  11  13      839.14      831.08     23.54 o 
  -3  -5  14      504.61      501.57     18.05 o 
  -2  -5  14     1533.88     1578.58     35.02 o 
  -1  -5  14       60.84       61.91      6.91 o 
   0  -5  14     1226.26     1216.72     28.96 o 
   1  -5  14     1274.00     1217.30     29.08 o 
  -4  -4  14      494.08      519.94     18.03 o 
  -3  -4  14     1152.15     1093.78     28.22 o 
  -2  -4  14      366.72      376.61     14.47 o 
  -1  -4  14     1109.45     1101.83     26.49 o 
   0  -4  14     1159.67     1143.02     40.73 o 
   1  -4  14       15.12       10.70      4.12 o 
   2  -4  14      850.52      851.48     23.03 o 
  -4  -3  14      997.82      947.38     24.57 o 
  -3  -3  14      320.33      315.65     18.15 o 
  -2  -3  14      948.91      957.07     23.90 o 
  -1  -3  14     2043.92     1899.86     37.28 o 
   0  -3  14       53.17       52.13      5.55 o 
   1  -3  14     1295.57     1246.53     29.15 o 
   2  -3  14     1058.45     1057.74     25.61 o 
   3  -3  14        1.63        1.97      3.21 o 
  -5  -2  14      655.54      618.33     28.05 o 
  -4  -2  14       83.05       75.43      6.77 o 
  -3  -2  14      815.34      770.72     20.69 o 
  -2  -2  14     1809.25     1705.65     38.04 o 
  -1  -2  14       22.72       30.85      4.55 o 
   0  -2  14     2858.46     2667.00     47.22 o 
   1  -2  14     1377.87     1323.10     28.46 o 
   2  -2  14      292.26      286.05     11.60 o 
   3  -2  14     1391.52     1390.64     30.83 o 
   4  -2  14      647.50      626.39     28.14 o 
  -5  -1  14        5.41       13.75      6.10 o 
  -4  -1  14      734.01      736.37     29.50 o 
  -3  -1  14     1483.82     1516.22     31.53 o 
  -2  -1  14        3.87        0.94      3.36 o 
  -1  -1  14     1527.46     1578.49     55.64 o 
   0  -1  14     1638.50     1650.49     32.50 o 
   1  -1  14        2.68       10.09      3.23 o 
   2  -1  14     1462.39     1427.36     46.53 o 
   3  -1  14     1520.11     1507.07     53.31 o 
   4  -1  14       23.38       23.14      4.79 o 
  -5   0  14      846.21      891.63     33.71 o 
  -4   0  14     1593.37     1630.42     48.46 o 
  -3   0  14       48.17       52.36      5.42 o 
  -2   0  14     2698.47     2644.22     46.57 o 
  -1   0  14     2909.63     2947.75     50.16 o 
   0   0  14        4.49       11.57      4.35 o 
   1   0  14     2438.82     2375.17     85.73 o 
   2   0  14      621.38      651.66     17.63 o 
   3   0  14        1.07        3.72      4.55 o 
   4   0  14      475.41      492.51     15.96 o 
  -5   1  14     1131.24     1221.29     40.88 o 
  -4   1  14      284.53      303.62     17.65 o 
  -3   1  14     1556.18     1540.09     31.05 o 
  -2   1  14     3385.72     3329.21     96.99 o 
  -1   1  14       72.66       72.45      9.20 o 
   0   1  14     4885.50     4878.64     75.79 o 
   1   1  14     2132.18     2153.84     38.90 o 
   2   1  14       67.55       70.91      5.70 o 
   3   1  14      916.23      891.43     21.56 o 
   4   1  14      922.76      846.65     30.63 o 
  -5   2  14       36.82       53.02      8.79 o 
  -4   2  14      778.44      729.16     28.16 o 
  -3   2  14     1988.30     1972.42     52.75 o 
  -2   2  14      135.53      143.62      7.92 o 
  -1   2  14     2099.98     2130.04     38.58 o 
   0   2  14     1064.66     1054.03     35.38 o 
   1   2  14     1494.51     1494.74     29.30 o 
   2   2  14     1788.30     1751.37     33.12 o 
   3   2  14      403.84      394.58     19.21 o 
   4   2  14      214.98      198.16     13.82 o 
   5   2  14      640.58      659.73     26.40 o 
  -5   3  14      381.35      390.55     20.07 o 
  -4   3  14      509.30      555.53     23.80 o 
  -3   3  14       19.86       38.05      6.65 o 
  -2   3  14     1347.11     1340.03     27.51 o 
  -1   3  14     2936.61     2826.83     47.99 o 
   0   3  14       24.66       21.25      3.60 o 
   1   3  14     3288.62     3296.00    156.57 o 
   2   3  14     2021.74     1942.34     52.71 o 
   3   3  14      421.41      394.69     19.26 o 
   4   3  14     2835.24     2680.92     67.65 o 
   5   3  14      847.89      852.84     30.76 o 
  -5   4  14      622.02      601.78     25.41 o 
  -4   4  14        2.24        3.68      4.05 o 
  -3   4  14     1185.68     1322.72     38.87 o 
  -2   4  14     2037.94     2089.84     45.45 o 
  -1   4  14       23.35       28.34      3.97 o 
   0   4  14     2708.42     2533.99     63.55 o 
   1   4  14     1477.23     1487.78     43.14 o 
   2   4  14       74.17       81.66      9.28 o 
   3   4  14     1676.39     1651.95     46.96 o 
   4   4  14     1989.58     1966.08     53.72 o 
   5   4  14       82.25       87.83      9.65 o 
  -4   5  14     1460.35     1501.31     43.17 o 
  -3   5  14     1155.33     1208.71     35.63 o 
  -2   5  14       51.37       63.28      7.40 o 
  -1   5  14     3365.43     3246.27     75.80 o 
   0   5  14     1800.89     1828.18     49.01 o 
   1   5  14       49.54       50.00      7.29 o 
   2   5  14     1571.52     1664.95     46.78 o 
   3   5  14      624.12      630.95     25.10 o 
   4   5  14       80.38       80.58      9.10 o 
   5   5  14     1369.45     1402.53     42.48 o 
   6   5  14      825.92      831.58     30.43 o 
  -4   6  14      952.00     1023.62     36.82 o 
  -3   6  14        9.05       15.49      5.91 o 
  -2   6  14     1644.06     1761.64     50.09 o 
  -1   6  14     1648.85     1696.99     32.89 o 
   0   6  14      215.90      227.70     14.60 o 
   1   6  14     1727.02     1757.15     34.18 o 
   2   6  14      444.51      491.01     19.52 o 
   3   6  14      340.03      334.54     12.53 o 
   4   6  14      811.73      812.04     21.33 o 
   5   6  14      740.22      739.87     23.68 o 
   6   6  14      230.82      239.94     11.61 o 
  -4   7  14        0.23       -0.86      4.98 o 
  -3   7  14      769.29      834.11     32.83 o 
  -2   7  14      475.19      474.08     22.81 o 
  -1   7  14      214.17      210.29      9.40 o 
   0   7  14     2160.38     2197.04     40.45 o 
   1   7  14      863.88      903.64     21.84 o 
   2   7  14      298.53      299.37     11.69 o 
   3   7  14     1070.27     1052.71     24.95 o 
   4   7  14      408.75      471.60     22.08 o 
   5   7  14      378.93      355.73     13.95 o 
  -3   8  14     1087.43     1172.97     42.37 o 
  -2   8  14       37.65       52.31      9.06 o 
  -1   8  14     1763.77     1846.16     54.67 o 
   0   8  14     1156.33     1217.08     26.84 o 
   1   8  14      512.47      512.15     15.86 o 
   2   8  14     2005.86     2065.98     40.06 o 
   3   8  14     1086.63     1067.58     25.63 o 
   4   8  14      148.76      150.05      9.15 o 
   5   8  14     1438.79     1489.42     71.23 o 
  -2   9  14     1335.96     1480.73     49.58 o 
  -1   9  14      700.03      738.28     31.66 o 
   0   9  14      308.77      277.94     21.87 o 
   1   9  14     1779.96     1815.75     36.58 o 
   2   9  14      711.21      710.48     20.05 o 
   3   9  14       41.95       41.88      5.63 o 
   4   9  14      903.63      925.69     24.58 o 
   5   9  14      323.37      310.41     13.73 o 
  -1  10  14      189.88      216.32     17.54 o 
   0  10  14      879.23      860.74     22.56 o 
   1  10  14      205.58      209.81     11.51 o 
   2  10  14      540.62      562.63     17.94 o 
   3  10  14     1369.69     1348.66     31.31 o 
   4  10  14      455.54      489.71     25.45 o 
   1  11  14       58.56       56.46      8.09 o 
   2  11  14     1126.42     1135.21     28.21 o 
  -3  -4  15      260.81      244.47     12.20 o 
  -2  -4  15      211.16      200.57     10.96 o 
  -1  -4  15     1332.87     1307.67     30.06 o 
   0  -4  15      191.06      188.47     10.31 o 
   1  -4  15      389.99      382.37     14.79 o 
  -4  -3  15      408.53      370.83     14.78 o 
  -3  -3  15      423.69      422.37     15.48 o 
  -2  -3  15     1603.34     1538.35     33.11 o 
  -1  -3  15      296.87      269.22     11.73 o 
   0  -3  15      620.07      580.42     18.11 o 
   1  -3  15      911.65      859.57     22.53 o 
   2  -3  15       85.89       91.70      7.54 o 
  -4  -2  15      430.81      446.09     15.86 o 
  -3  -2  15     1365.56     1403.75     30.92 o 
  -2  -2  15        3.54        5.37      6.81 o 
  -1  -2  15     1271.29     1285.90     28.45 o 
   0  -2  15     1198.27     1194.60     26.97 o 
   1  -2  15        5.31        7.46      3.31 o 
   2  -2  15      794.88      827.50     21.84 o 
   3  -2  15     1414.97     1428.87     31.97 o 
  -4  -1  15     1204.85     1131.21     39.57 o 
  -3  -1  15      242.73      240.37     11.02 o 
  -2  -1  15     1343.24     1296.91     28.50 o 
  -1  -1  15     1883.52     1832.89     35.98 o 
   0  -1  15      205.68      197.62      9.39 o 
   1  -1  15     1196.45     1189.73     26.41 o 
   2  -1  15     1535.55     1495.34     31.38 o 
   3  -1  15       85.72       89.99      7.23 o 
   4  -1  15      923.88      948.04     24.75 o 
  -5   0  15     1449.36     1423.68     46.91 o 
  -4   0  15      184.05      178.09     14.12 o 
  -3   0  15      959.08      952.90     23.26 o 
  -2   0  15     2924.91     2829.79     49.64 o 
  -1   0  15      172.59      184.39      8.97 o 
   0   0  15      549.71      572.26     26.56 o 
   1   0  15     1725.73     1717.62     52.47 o 
   2   0  15      278.35      269.53     20.99 o 
   3   0  15      775.12      781.96     20.72 o 
   4   0  15     1454.18     1451.83     31.88 o 
  -5   1  15      477.63      496.10     25.25 o 
  -4   1  15      481.59      453.50     22.63 o 
  -3   1  15     2280.45     2237.69     96.58 o 
  -2   1  15       89.92       93.35      6.79 o 
  -1   1  15     1473.26     1462.07     30.02 o 
   0   1  15     1674.80     1661.51     32.67 o 
   1   1  15      470.73      490.42     16.31 o 
   2   1  15      532.28      514.02     21.62 o 
   3   1  15      913.18      925.14     22.57 o 
   4   1  15       27.46       27.70      6.76 o 
  -5   2  15      258.53      247.17     17.83 o 
  -4   2  15     1514.74     1520.15     46.45 o 
  -3   2  15      103.70       98.10     10.40 o 
  -2   2  15      792.27      806.49     42.51 o 
  -1   2  15      536.51      540.63     15.72 o 
   0   2  15       30.77       37.16      4.67 o 
   1   2  15     1556.23     1538.94     30.69 o 
   2   2  15     1720.31     1731.62     49.73 o 
   3   2  15       27.95       18.51      5.86 o 
   4   2  15     1945.12     1865.44     53.04 o 
   5   2  15     1485.47     1392.11     43.52 o 
  -5   3  15      645.96      681.61     28.67 o 
  -4   3  15       93.64       79.77     10.14 o 
  -3   3  15     1416.79     1460.35     43.30 o 
  -2   3  15     1295.06     1271.17     39.11 o 
  -1   3  15       28.15       36.19      4.64 o 
   0   3  15     1884.34     1908.84     35.93 o 
   1   3  15     1909.24     1830.67     51.28 o 
   2   3  15      217.80      206.31     14.28 o 
   3   3  15     1367.61     1314.74     41.29 o 
   4   3  15     1594.47     1437.17     44.07 o 
   5   3  15        2.19        3.06      4.45 o 
  -4   4  15     1120.57     1205.98     38.63 o 
  -3   4  15     1681.89     1709.24     47.88 o 
  -2   4  15        1.50        9.69     12.75 o 
  -1   4  15      999.46     1012.16     53.25 o 
   0   4  15     1160.59     1070.35     35.28 o 
   1   4  15       87.32       83.16      9.45 o 
   2   4  15      909.79      905.16     32.11 o 
   3   4  15     2888.11     2715.40     69.39 o 
   4   4  15      250.10      225.97     15.27 o 
   5   4  15      850.96      826.45     31.22 o 
  -4   5  15     1893.59     1966.47     53.59 o 
  -3   5  15       49.43       64.58      8.18 o 
  -1   5  15     1941.20     1937.21     51.80 o 
   0   5  15       18.93       19.37      5.49 o 
   1   5  15      875.96      847.09     30.36 o 
   2   5  15     1437.45     1456.34     43.92 o 
   3   5  15      168.09      158.12     12.56 o 
   4   5  15     1454.06     1526.50     46.16 o 
   5   5  15     1301.66     1343.56     42.57 o 
  -1   6  15       12.91       11.55      4.65 o 
   0   6  15      568.81      635.67     24.97 o 
   1   6  15      238.13      240.71     14.98 o 
   2   6  15        8.83        8.31      4.89 o 
   3   6  15     1325.99     1293.08     40.96 o 
   4   6  15      966.89      968.62     34.26 o 
   5   6  15       32.84       45.85      7.89 o 
  -3   7  15      750.50      767.13     31.16 o 
  -2   7  15       10.64       13.35      5.86 o 
  -1   7  15     1806.50     1792.45     35.18 o 
   0   7  15     1102.09     1176.28     26.33 o 
   1   7  15       15.07       24.00      4.46 o 
   2   7  15     1864.73     1925.15     38.06 o 
   3   7  15     1160.85     1173.95     43.40 o 
   4   7  15       61.14       66.76      6.65 o 
   5   7  15     1522.71     1486.96     34.93 o 
  -2   8  15     1254.48     1376.37     45.57 o 
  -1   8  15      961.68      998.74     36.20 o 
   0   8  15        0.22        0.54      2.78 o 
   1   8  15     1003.56     1051.73     25.15 o 
   2   8  15     1150.01     1186.12     27.57 o 
   3   8  15        1.12        4.81      6.15 o 
   4   8  15     1163.05     1157.67     36.91 o 
  -1   9  15       46.30       37.44      8.57 o 
   0   9  15     1368.46     1412.62     30.98 o 
   1   9  15     1297.56     1312.57     29.59 o 
   2   9  15        1.99        4.12      3.24 o 
   3   9  15     1198.40     1139.32     27.91 o 
   4   9  15      792.72      792.67     31.03 o 
   0  10  15      693.14      750.32     33.23 o 
   1  10  15        0.18        0.47      4.37 o 
   2  10  15     1339.07     1413.12     32.19 o 
   3  10  15     1044.88     1081.31     37.34 o 
  -2  -3  16      449.33      435.18     18.83 o 
  -1  -3  16      258.24      250.54     11.76 o 
   0  -3  16     1243.23     1239.64     28.98 o 
   1  -3  16      297.20      288.56     12.76 o 
  -3  -2  16      477.29      471.37     16.56 o 
  -2  -2  16      367.38      351.50     13.75 o 
  -1  -2  16     1468.82     1402.42     30.84 o 
   0  -2  16      391.97      365.62     13.61 o 
   1  -2  16      431.82      388.95     15.83 o 
   2  -2  16     1545.92     1448.74     31.83 o 
  -4  -1  16      335.69      328.92     20.34 o 
  -3  -1  16      225.04      228.02     11.07 o 
  -2  -1  16     1996.33     1980.76     39.07 o 
  -1  -1  16      272.15      265.16     11.33 o 
   0  -1  16      473.07      446.29     33.77 o 
   1  -1  16     1799.62     1717.64     34.66 o 
   2  -1  16       81.67       83.62      6.94 o 
   3  -1  16      260.35      257.24     12.62 o 
  -4   0  16      200.80      181.00     15.03 o 
  -3   0  16     1831.01     1787.72     36.37 o 
  -2   0  16     1276.10     1255.29     28.13 o 
  -1   0  16      129.86      127.73      7.76 o 
   0   0  16     1802.84     1744.35     34.60 o 
   1   0  16      359.31      350.32     12.81 o 
   2   0  16      560.62      542.32     16.56 o 
   3   0  16     1443.95     1431.94     32.18 o 
  -4   1  16      880.41      823.45     32.85 o 
  -3   1  16      259.81      278.77     11.93 o 
  -2   1  16      291.13      286.58     22.33 o 
  -1   1  16     2425.56     2424.66     44.25 o 
   0   1  16      551.22      553.31     16.42 o 
   1   1  16      290.59      289.05     11.29 o 
   2   1  16     1739.89     1702.93     34.02 o 
   3   1  16      156.30      158.67     13.24 o 
   4   1  16      762.28      737.80     29.73 o 
  -4   2  16      239.79      248.38     17.19 o 
  -3   2  16      277.96      258.47     16.37 o 
  -2   2  16     1150.20     1110.24     39.93 o 
  -1   2  16      228.72      245.47     25.31 o 
   0   2  16      659.38      660.40     18.13 o 
   1   2  16     2228.05     2249.03     41.31 o 
   2   2  16      453.73      464.59     22.32 o 
   3   2  16      899.17      862.96     32.41 o 
   4   2  16     1912.53     1901.76     54.87 o 
  -4   3  16      293.55      295.62     18.53 o 
  -3   3  16     1438.46     1426.92     43.87 o 
  -2   3  16       78.37       69.43     13.50 o 
  -1   3  16      544.87      544.05     16.26 o 
   0   3  16     2243.82     2296.01     61.35 o 
   1   3  16      217.01      205.63     14.30 o 
   2   3  16      457.71      416.99     20.96 o 
   3   3  16     1139.17     1166.80     39.22 o 
   4   3  16        4.02       -1.10      4.30 o 
  -4   4  16     1234.24     1378.23     43.52 o 
  -3   4  16      434.27      433.12     21.13 o 
  -2   4  16      450.67      463.98     17.45 o 
  -1   4  16     2146.94     2072.99     56.50 o 
   0   4  16      679.06      652.59     26.84 o 
   1   4  16     1135.21     1144.04     38.23 o 
   2   4  16     2742.10     2592.31     68.04 o 
   3   4  16      224.91      244.15     16.28 o 
   4   4  16      584.94      576.66     25.85 o 
  -1   5  16      166.85      170.82     12.93 o 
   0   5  16      292.52      268.01     16.20 o 
   1   5  16     1997.35     1975.93     55.29 o 
   2   5  16      232.45      254.15     16.53 o 
   3   5  16      694.10      675.13     28.12 o 
   4   5  16     1721.16     1732.73     51.63 o 
  -1   6  16      433.36      433.25     20.43 o 
   0   6  16     1471.36     1436.97     43.67 o 
   1   6  16      103.00       85.96      9.94 o 
   2   6  16     1177.60     1177.53     39.27 o 
   3   6  16     1814.59     1838.85     53.88 o 
   4   6  16       35.32       50.79      8.57 o 
  -1   7  16     2092.55     2208.53     57.82 o 
   0   7  16       26.48       21.02      6.39 o 
   1   7  16      989.50      996.45     34.66 o 
   2   7  16     1149.04     1237.14     40.57 o 
   3   7  16        0.81        1.39      3.99 o 
   4   7  16      567.26      590.25     26.44 o 
  -1   8  16      237.61      249.94     16.77 o 
   0   8  16      651.97      651.32     19.00 o 
   1   8  16     1646.60     1662.34     43.13 o 
   2   8  16       65.30       68.53      6.73 o 
   3   8  16     1575.15     1588.68     34.69 o 
   4   8  16     1138.21     1156.95     44.60 o 
   0   9  16     1696.90     1763.81     61.40 o 
   1   9  16      277.17      285.76     24.43 o 
   2   9  16     1071.54     1176.77     28.43 o 
   3   9  16     1749.33     1799.23     38.46 o 
  -1  -2  17      804.05      784.72     21.95 o 
   0  -2  17       58.43       53.24      6.28 o 
  -2  -1  17      646.75      667.11     19.64 o 
  -1  -1  17       99.47       91.46      8.60 o 
   0  -1  17      855.72      791.63     37.85 o 
   1  -1  17      772.72      780.17     21.28 o 
   2  -1  17      144.72      175.58     13.99 o 
  -3   0  17      993.37      982.33     24.96 o 
  -2   0  17       20.80       21.71      4.54 o 
  -1   0  17      749.35      721.82     20.01 o 
   0   0  17      519.52      542.97     21.10 o 
   1   0  17      203.61      215.12     10.34 o 
  -3   1  17      260.76      296.71     12.69 o 
  -2   1  17     1342.48     1387.59     30.63 o 
  -1   1  17      762.66      771.83     22.60 o 
   0   1  17       53.50       56.19      5.89 o 
   1   1  17     1613.58     1595.81     32.83 o 
   2   1  17      972.94      970.34     35.12 o 
   3   1  17      161.97      153.56     13.53 o 
  -3   2  17     1392.14     1341.01     43.45 o 
  -2   2  17      567.26      556.45     17.38 o 
  -1   2  17      141.62      140.89      9.42 o 
   0   2  17     1770.19     1763.96     35.32 o 
   1   2  17      921.81      937.66     34.24 o 
   2   2  17      215.92      211.76     15.49 o 
   3   2  17     1816.20     1931.33     56.08 o 
  -3   3  17      586.71      599.40     26.44 o 
  -2   3  17      162.74      156.79      9.11 o 
  -1   3  17     1072.15     1110.55     25.97 o 
   0   3  17      685.14      707.74     28.65 o 
   1   3  17       75.31       84.39     10.14 o 
   2   3  17      780.87      792.62     31.27 o 
   3   3  17      438.72      382.75     20.91 o 
   4   3  17      422.04      403.15     21.81 o 
  -3   4  17      235.83      246.18     16.68 o 
  -2   4  17     1512.44     1538.42     46.27 o 
  -1   4  17      300.52      307.12     18.07 o 
   0   4  17      331.93      321.27     18.66 o 
   1   4  17      911.68      879.62     33.25 o 
   2   4  17      428.72      372.33     20.51 o 
   3   4  17       80.05       68.35     10.05 o 
   4   4  17      953.18      935.39     35.43 o 
  -1   5  17      515.70      486.36     22.70 o 
   0   5  17     1967.08     1874.45     53.88 o 
   1   5  17      461.17      418.82     21.68 o 
   2   5  17      756.84      727.80     30.10 o 
   3   5  17     1733.86     1641.28     50.72 o 
   4   5  17      174.67      148.82     14.08 o 
  -1   6  17     2199.84     2259.19     60.93 o 
   0   6  17      869.15      876.29     32.79 o 
   1   6  17      676.23      706.69     29.28 o 
   2   6  17     2583.65     2571.16     69.32 o 
   3   6  17      133.21      123.95     12.67 o 
   4   6  17      649.99      650.56     28.82 o 
   0   7  17       50.24       44.49      8.06 o 
   1   7  17      911.03      905.18     33.91 o 
   2   7  17      540.27      562.89     25.96 o 
   3   7  17      232.53      218.21     16.57 o 
   0   8  17     1545.96     1639.58     48.57 o 
   1   8  17      189.41      166.87     13.75 o 
   2   8  17      531.19      590.43     26.99 o 
   3   8  17     1335.42     1370.60     45.61 o 
  -1   0  18      396.72      387.93     14.58 o 
   0   0  18       25.08       22.91      4.88 o 
   1   0  18      996.07      972.23     24.36 o 
  -2   1  18     1519.70     1571.24     33.94 o 
  -1   1  18        0.65        0.18      2.98 o 
   0   1  18     1478.37     1480.43     32.96 o 
   1   1  18     1788.06     1763.52     57.97 o 
   2   1  18       13.36       21.75      6.79 o 
  -2   2  18        6.58        6.77      3.91 o 
  -1   2  18     1035.31     1066.69     28.90 o 
   0   2  18     1207.48     1313.46     42.97 o 
   1   2  18        1.82        8.75      5.33 o 
  -2   3  18      858.14      875.18     23.15 o 
  -1   3  18      735.05      760.23     30.34 o 
   0   3  18        0.22       -3.83      3.33 o 
   1   3  18      938.27      918.38     34.64 o 
   2   3  18      531.44      492.92     24.57 o 
  -1   4  18        3.78       -0.71      3.92 o 
   0   4  18     1109.44     1169.88     40.30 o 
   1   4  18      956.70     1042.96     37.77 o 
   2   4  18       72.88       56.76      9.85 o 
   3   4  18     1157.27     1094.06     39.55 o 
  -1   5  18     1337.82     1373.38     44.14 o 
   0   5  18     1142.82     1126.21     39.31 o 
   1   5  18      179.72      198.87     15.45 o 
   2   5  18     1891.33     1886.55     56.67 o 
   3   5  18     1329.05     1204.81     42.42 o 
  -1   6  18      618.77      582.01     26.13 o 
   0   6  18      121.83      118.48     12.19 o 
   1   6  18      850.34      733.46     30.80 o 
   2   6  18      422.80      394.01     22.61 o 
   0   7  18     1669.58     1697.43     51.56 o 
   1   7  18      830.37      856.41     34.07 o 
   2   7  18      368.91      401.37     22.85 o 
                                                 
